# Supplementary material for: Deep Proteomic Profiles of the Antarctic Diatom Fragilariopsis Cylindrus Under Varying Iron and Manganese Conditions
Source: Proteomics. 2026 Feb 13;26(5):112–9. doi: 10.1002/pmic.70109 (PMC13106929; doi:10.1002/pmic.70109)
Supplement: Supplementary file 1 — Supporting File: pmic70109‐sup‐0001‐tables.xlsx. [file PMIC-26--s001.xlsx]

## Sheet: Table S1
Table S1 -	Liquid chromatography gradient. Flow rate was maintained at 0.3 µl min-1. Solvent A = 0.1% formic acid in water, Solvent B = 0.1% formic acid in acetonitrile.
	time (min)	% A	%B
	0	97	3
	1	93	7
	26	72	28
	26.5	20	80
	28.5	20	80
	29	97	3
	40	97	3

## Sheet: Table S2
Table S3 -	Mass spectrometer settings for each injection at mass range 430-550 Da, 550-690 Da, and 690-930 Da.
	Parameter	Setting for 430-550 Da injection	Setting for 550-690 Da injection	Setting for 690-930 Da injection
	Global Settings
	Use Ion Source Settings from Tune	Not Checked	Not Checked	Not Checked
	Method Duration (min)	40	40	40
	Collision Gas pressure (mTorr)	1	1	1
	Ion Source Type	NSI	NSI	NSI
	Spray Voltage	Static	Static	Static
	Spray Voltage: Positive Ion (V)	2200	2200	2200
	Spray Voltage: Negative Ion (V)	600	600	600
	Gas Mode	Static	Static	Static
	Infusion Mode (LC)	Liquid Chromatography	Liquid Chromatography	Liquid Chromatography
	Sweep Gas (Arb)	0	0	0
	Ion Transfer Tube Temp (°C)	275	275	275
	APPI Lamp	Not in use	Not in use	Not in use
	Total Carrier Gas Flow Type	Static	Static	Static
	FAIMS Mode	Not Installed	Not Installed	Not Installed
	Application Mode	Peptide	Peptide	Peptide
	Pressure Mode	Standard	Standard	Standard
	Default Charge State	3	3	3
	Advanced Peak Determination	True	True	True
	Xcalibur AcquireX enabled for method modifications	False	False	False
	Experiment 1
	Experiment Name	MS	MS	MS
	Start Time (min)	0	0	0
	End Time (min)	40	40	40
	Cycle Time (sec)	3	3	3
	ScanMasterScan
	MSn Level	1	1	1
	Desired minimum points across the peak	9	9	9
	Use Wide Quad Isolation	True	True	True
	Detector Type	Orbitrap	Orbitrap	Orbitrap
	Orbitrap Resolution	30K	30K	30K
	Mass Range	Normal	Normal	Normal
	Scan Range (m/z)	425-555	545-695	685-935
	Maximum Injection Time (ms)	54	54	54
	Absolute AGC Target	400000	400000	400000
	Normalized AGC Target (%)	100	100	100
	Microscans	1	1	1
	RF Lens (%)	45	45	45
	Maximum Injection Time Mode	Custom	Custom	Custom
	Use ETD Internal Calibration	False	False	False
	Data Type	Centroid	Centroid	Centroid
	Polarity	Positive	Positive	Positive
	Source Fragmentation	False	False	False
	Scan Description	-	-	-
	Enhanced Resolution Mode	Off	Off	Off
	Experiment 2
	Experiment Name	DIA	DIA	DIA
	Start Time (min)	0	0	0
	End Time (min)	40	40	40
	Cycle Time (sec)	3	3	3
	Scan DIAScan			Scan DIAScan
	Desired minimum points across the peak	9	9	9
	MSn Level	2	2	2
	HCD Collision Energy Type	Normalized	Normalized	Normalized
	Isolation Mode	Quadrupole	Quadrupole	Quadrupole
	Isolation Window (m/z)	4	4	8
	Define MSX IDs	Off	Off	Off
	Window Overlap (m/z)	0	0	0
	Multiplex Ions Enabled	False	False	False
	Window Placement Optimization	On	On	On
	Maximum number of multiplexed ions	0	0	0
	Number of Scan Events	29	34	29
	Scan Range Mode	Define m/z range	Define m/z range	Define m/z range
	Loop Control	1	1	1
	Loop Time (s)	3	3	3
	Loop Count	29	29	29
	Assisted	False	False	False
	ActivationType	HCD	HCD	HCD
	Is Stepped Collision Energy On	False	False	False
	Stepped Collision Energy (%)	5	5	5
	HCD Collision Energy/Energies (%)	30	30	30
	Detector Type	Orbitrap	Orbitrap	Orbitrap
	Orbitrap Resolution	30K	30K	30K
	Mass Range	Normal	Normal	Normal
	Scan Range (m/z)	200-1800	200-1800	200-1800
	Precursor Mass Range (m/z)	430-550	550-690	690-930
	Maximum Injection Time (ms)	54	54	54
	Absolute AGC Target	500000	500000	500000
	Normalized AGC Target (%)	1000	1000	1000
	Inject ions for all available parallelizable time	False	False	False
	Microscans	1	1	1
	Maximum Injection Time Mode	Custom	Custom	Custom
	Use ETD Internal Calibration	False	False	False
	Data Type	Centroid	Centroid	Centroid
	Polarity	Positive	Positive	Positive
	Source Fragmentation	False	False	False
	Scan Description	-	-	-
	DIA Window Type	Auto	Auto	Auto
	DIA Window Mode	m/z Range	m/z Range	m/z Range
	Time Mode	Unscheduled	Unscheduled	Unscheduled
	Enhanced Resolution Mode	Off	Off	Off
	Mass List Table	m/z| m/z Range|	m/z| m/z Range|	m/z| m/z Range|
		432.4464|430.4455-434.4474|	552.501|550.5001-554.5019|	694.5656|690.5638-698.5674|
		436.4483|434.4474-438.4492|	556.5028|554.5019-558.5038|	702.5692|698.5674-706.5711|
		440.4501|438.4492-442.451|	560.5047|558.5038-562.5056|	710.5729|706.5711-714.5747|
		444.4519|442.451-446.4528|	564.5065|562.5056-566.5074|	718.5765|714.5747-722.5783|
		448.4537|446.4528-450.4546|	568.5083|566.5074-570.5092|	726.5802|722.5783-730.582|
		452.4556|450.4546-454.4565|	572.5101|570.5092-574.511|	734.5838|730.582-738.5856|
		456.4574|454.4565-458.4583|	576.5119|574.511-578.5128|	742.5874|738.5856-746.5892|
		460.4592|458.4583-462.4601|	580.5138|578.5128-582.5147|	750.591|746.5892-754.5929|
		464.461|462.4601-466.4619|	584.5156|582.5147-586.5165|	758.5947|754.5929-762.5965|
		468.4628|466.4619-470.4637|	588.5174|586.5165-590.5183|	766.5984|762.5965-770.6002|
		472.4646|470.4637-474.4656|	592.5192|590.5183-594.5201|	774.602|770.6002-778.6038|
		476.4665|474.4656-478.4674|	596.521|594.5201-598.5219|	782.6056|778.6038-786.6074|
		480.4683|478.4674-482.4692|	600.5229|598.5219-602.5238|	790.6092|786.6074-794.6111|
		484.4701|482.4692-486.471|	604.5247|602.5238-606.5256|	798.6129|794.6111-802.6147|
		488.4719|486.471-490.4728|	608.5265|606.5256-610.5274|	806.6165|802.6147-810.6183|
		492.4737|490.4728-494.4746|	612.5283|610.5274-614.5292|	814.6202|810.6183-818.622|
		496.4756|494.4746-498.4765|	616.5301|614.5292-618.531|	822.6238|818.622-826.6256|
		500.4774|498.4765-502.4783|	620.532|618.531-622.5329|	830.6274|826.6256-834.6293|
		504.4792|502.4783-506.4801|	624.5338|622.5329-626.5347|	838.6311|834.6293-842.6329|
		508.481|506.4801-510.4819|	628.5356|626.5347-630.5365|	846.6347|842.6329-850.6365|
		512.4828|510.4819-514.4837|	632.5374|630.5365-634.5383|	854.6384|850.6365-858.6402|
		516.4846|514.4837-518.4856|	636.5392|634.5383-638.5401|	862.642|858.6402-866.6438|
		520.4865|518.4856-522.4874|	640.541|638.5401-642.5419|	870.6456|866.6438-874.6475|
		524.4883|522.4874-526.4892|	644.5428|642.5419-646.5438|	878.6493|874.6475-882.6511|
		528.4901|526.4892-530.491|	648.5447|646.5438-650.5456|	886.6529|882.6511-890.6547|
		532.4919|530.491-534.4928|	652.5465|650.5456-654.5474|	894.6566|890.6547-898.6584|
		536.4938|534.4928-538.4947|	656.5483|654.5474-658.5492|	902.6602|898.6584-906.662|
		540.4956|538.4947-542.4965|	660.5501|658.5492-662.551|	910.6638|906.662-914.6656|
		544.4974|542.4965-546.4983|	664.552|662.551-666.5529|	918.6674|914.6656-922.6693|
			668.5538|666.5529-670.5547|
			672.5556|670.5547-674.5565|
			676.5574|674.5565-678.5583|
			680.5592|678.5583-682.5601|
			684.561|682.5601-686.562|
	Experiment 3
	Experiment Name	MS	MS	MS
	Start Time (min)	0	0	0
	End Time (min)	40	40	40
	Cycle Time (sec)	3	3	3
	Scan MasterScan
	MSn Level	1	1	1
	Desired minimum points across the peak	9	9	9
	Use Wide Quad Isolation	TRUE	TRUE	TRUE
	Detector Type	Orbitrap	Orbitrap	Orbitrap
	Orbitrap Resolution	30K	30K	30K
	Mass Range	Normal	Normal	Normal
	Scan Range (m/z)	425-555	545-695	685-935
	Maximum Injection Time (ms)	54	54	54
	Absolute AGC Target	400000	400000	400000
	Normalized AGC Target (%)	100	100	100
	Microscans	1	1	1
	RF Lens (%)	45	45	45
	Maximum Injection Time Mode	Custom	Custom	Custom
	Use ETD Internal Calibration	False	False	False
	Data Type	Centroid	Centroid	Centroid
	Polarity	Positive	Positive	Positive
	Source Fragmentation	False	False	False
	Scan Description
	Enhanced Resolution Mode	Off	Off	Off
	Experiment 4
	Experiment Name	DIA	DIA	DIA
	Start Time (min)	0	0	0
	End Time (min)	40	40	40
	Cycle Time (sec)	3	3	3
	Scan DIAScan
	MSn Level	2	2	2
	HCD Collision Energy Type	Normalized	Normalized	Normalized
	Desired minimum points across the peak	9	9	9
	Isolation Mode	Quadrupole	Quadrupole	Quadrupole
	Isolation Window (m/z)	4	4	8
	Multiplex Ions Enabled	False	False	False
	Window Overlap (m/z)	0	0	0
	Define MSX IDs	Off	Off	Off
	Maximum number of multiplexed ions	0	0	0
	Window Placement Optimization	On	On	On
	Number of Scan Events	30	35	30
	Scan Range Mode	Define m/z range	Define m/z range	Define m/z range
	Loop Control	1	1	1
	Loop Time (s)	3	3	3
	Loop Count	29	29	29
	Assisted	False	False	False
	ActivationType	HCD	HCD	HCD
	Is Stepped Collision Energy On	False	False	False
	Stepped Collision Energy (%)	5	5	5
	HCD Collision Energy/Energies (%)	30	30	30
	Detector Type	Orbitrap	Orbitrap	Orbitrap
	Orbitrap Resolution	30K	30K	30K
	Mass Range	Normal	Normal	Normal
	Scan Range (m/z)	200-1800	200-1800	200-1800
	Precursor Mass Range (m/z)	428-552	548-692	686-934
	Maximum Injection Time (ms)	54	54	54
	Absolute AGC Target	500000	500000	500000
	Normalized AGC Target (%)	1000	1000	1000
	Inject ions for all available parallelizable time	False	False	False
	Microscans	1	1	1
	Maximum Injection Time Mode	Custom	Custom	Custom
	Use ETD Internal Calibration	False	False	False
	Data Type	Centroid	Centroid	Centroid
	Polarity	Positive	Positive	Positive
	Source Fragmentation	False	False	False
	Scan Description	-	-	=
	DIA Window Type	Auto	Auto	Auto
	DIA Window Mode	m/z Range	m/z Range	m/z Range
	Time Mode	Unscheduled	Unscheduled	Unscheduled
	Enhanced Resolution Mode	Off	Off	Off
	Mass List Table	m/z| m/z Range|	m/z| m/z Range|	m/z| m/z Range|
		430.4456|428.4446-432.4465|	550.5001|548.4992-552.501|	690.5638|686.562-694.5656|
		434.4474|432.4465-436.4483|	554.5019|552.501-556.5028|	698.5674|694.5656-702.5692|
		438.4492|436.4483-440.4501|	558.5038|556.5028-560.5047|	706.571|702.5692-710.5729|
		442.451|440.4501-444.4519|	562.5056|560.5047-564.5065|	714.5747|710.5729-718.5765|
		446.4528|444.4519-448.4537|	566.5074|564.5065-568.5083|	722.5783|718.5765-726.5801|
		450.4546|448.4537-452.4555|	570.5092|568.5083-572.5101|	730.582|726.5801-734.5838|
		454.4564|452.4555-456.4574|	574.511|572.5101-576.5119|	738.5856|734.5838-742.5874|
		458.4583|456.4574-460.4592|	578.5128|576.5119-580.5138|	746.5892|742.5874-750.5911|
		462.4601|460.4592-464.461|	582.5147|580.5138-584.5156|	754.5929|750.5911-758.5947|
		466.4619|464.461-468.4628|	586.5165|584.5156-588.5174|	762.5965|758.5947-766.5983|
		470.4637|468.4628-472.4646|	590.5183|588.5174-592.5192|	770.6002|766.5983-774.602|
		474.4656|472.4646-476.4665|	594.5201|592.5192-596.521|	778.6038|774.602-782.6056|
		478.4674|476.4665-480.4683|	598.522|596.521-600.5229|	786.6074|782.6056-790.6093|
		482.4692|480.4683-484.4701|	602.5238|600.5229-604.5247|	794.6111|790.6093-798.6129|
		486.471|484.4701-488.4719|	606.5256|604.5247-608.5265|	802.6147|798.6129-806.6165|
		490.4728|488.4719-492.4737|	610.5274|608.5265-612.5283|	810.6184|806.6165-814.6202|
		494.4746|492.4737-496.4756|	614.5292|612.5283-616.5301|	818.622|814.6202-822.6238|
		498.4765|496.4756-500.4774|	618.531|616.5301-620.5319|	826.6256|822.6238-830.6274|
		502.4783|500.4774-504.4792|	622.5329|620.5319-624.5338|	834.6292|830.6274-838.6311|
		506.4801|504.4792-508.481|	626.5347|624.5338-628.5356|	842.6329|838.6311-846.6347|
		510.4819|508.481-512.4828|	630.5365|628.5356-632.5374|	850.6366|846.6347-854.6384|
		514.4838|512.4828-516.4847|	634.5383|632.5374-636.5392|	858.6402|854.6384-862.642|
		518.4856|516.4847-520.4865|	638.5401|636.5392-640.541|	866.6438|862.642-870.6456|
		522.4874|520.4865-524.4883|	642.542|640.541-644.5429|	874.6474|870.6456-878.6493|
		526.4892|524.4883-528.4901|	646.5438|644.5429-648.5447|	882.6511|878.6493-886.6529|
		530.491|528.4901-532.4919|	650.5456|648.5447-652.5465|	890.6547|886.6529-894.6565|
		534.4928|532.4919-536.4937|	654.5474|652.5465-656.5483|	898.6584|894.6565-902.6602|
		538.4946|536.4937-540.4956|	658.5492|656.5483-660.5501|	906.662|902.6602-910.6638|
		542.4965|540.4956-544.4974|	662.551|660.5501-664.552|	914.6656|910.6638-918.6675|
		546.4983|544.4974-548.4992|	666.5529|664.552-668.5538|	922.6693|918.6675-926.6711|
			670.5547|668.5538-672.5556|
			674.5565|672.5556-676.5574|
			678.5583|676.5574-680.5592|
			682.5601|680.5592-684.561|
			686.562|684.561-688.5629|

## Sheet: Table S3
Table S3 -	eggNOG-mapper output showing different types of annotations
	query	seed_ortholog	evalue	score	eggNOG_OGs	max_annot_lvl	COG_category	Description	Preferred_name	GOs	EC	KEGG_ko	KEGG_Pathway	KEGG_Module	KEGG_Reaction	KEGG_rclass	BRITE	KEGG_TC	CAZy	BiGG_Reaction	PFAMs
	YP_009711955.1_ribosomal-protein-S8-(chloroplast)-[Fragilariopsiscylindrus]	159749.E7BWN1	5.27e-65	201	COG0096@1|root,KOG1754@2759|Eukaryota	2759|Eukaryota	J	structural constituent of ribosome	rps8	GO:0003674,GO:0003735,GO:0005198,GO:0005575,GO:0005622,GO:0005623,GO:0005737,GO:0005829,GO:0005840,GO:0009507,GO:0009526,GO:0009532,GO:0009536,GO:0009570,GO:0009941,GO:0015935,GO:0016020,GO:0022626,GO:0022627,GO:0031967,GO:0031975,GO:0032991,GO:0043226,GO:0043227,GO:0043228,GO:0043229,GO:0043231,GO:0043232,GO:0044391,GO:0044422,GO:0044424,GO:0044434,GO:0044435,GO:0044444,GO:0044445,GO:0044446,GO:…	-	ko:K02994	ko03010,map03010	M00178,M00179	-	-	br01610,ko00000,ko00001,ko00002,ko03011	-	-	-	Ribosomal_L14,Ribosomal_L6,Ribosomal_S8
	YP_009711966.1_50S-ribosomal-protein-L23-(chloroplast)-[Fragilariopsiscylindrus]	159749.E7BWL9	7.3e-38	129	COG0089@1|root,2SAK4@2759|Eukaryota	2759|Eukaryota	J	rRNA binding	rpl23	GO:0000027,GO:0003674,GO:0003676,GO:0003723,GO:0003735,GO:0005198,GO:0005488,GO:0005575,GO:0005622,GO:0005623,GO:0005737,GO:0005829,GO:0005840,GO:0006412,GO:0006518,GO:0006807,GO:0006996,GO:0008150,GO:0008152,GO:0009058,GO:0009059,GO:0009507,GO:0009536,GO:0009987,GO:0010467,GO:0015934,GO:0016043,GO:0019538,GO:0022607,GO:0022613,GO:0022618,GO:0022625,GO:0022626,GO:0032991,GO:0034622,GO:0034641,GO:…	-	ko:K02892	ko03010,map03010	M00178,M00179	-	-	br01610,ko00000,ko00001,ko00002,ko03011	-	-	-	Ribosomal_L23
	YP_009711976.1_preprotein-translocase-subunit-A-(chloroplast)-[Fragilariopsiscylindrus]	159749.E7BWK0	2.62e-108	342	COG0653@1|root,2QS7I@2759|Eukaryota,2XADP@2836|Bacillariophyta	2759|Eukaryota	U	Protein translocase subunit secA	secA	-	-	-	-	-	-	-	-	-	-	-	SecA_DEAD,SecA_PP_bind,SecA_SW
	YP_009711891.1_ribosomal-protein-L35-(chloroplast)-[Fragilariopsiscylindrus]	159749.E7BWH7	1.36e-25	95.9	2E9KB@1|root,2SFXQ@2759|Eukaryota	2759|Eukaryota	J	Ribosomal protein L35	rpl35	GO:0005575,GO:0005622,GO:0005623,GO:0005737,GO:0009507,GO:0009536,GO:0043226,GO:0043227,GO:0043229,GO:0043231,GO:0044424,GO:0044444,GO:0044464	-	-	-	-	-	-	-	-	-	-	Ribosomal_L35p
	YP_009711890.1_50S-ribosomal-protein-L20-(chloroplast)-[Fragilariopsiscylindrus]	159749.E7BWH8	2.45e-47	154	COG0292@1|root,KOG4707@2759|Eukaryota	2759|Eukaryota	J	rRNA binding	rpl20	GO:0000027,GO:0003674,GO:0003735,GO:0005198,GO:0005575,GO:0005622,GO:0005623,GO:0005737,GO:0006996,GO:0008150,GO:0009507,GO:0009526,GO:0009532,GO:0009536,GO:0009570,GO:0009941,GO:0009987,GO:0016043,GO:0022607,GO:0022613,GO:0022618,GO:0031967,GO:0031975,GO:0034622,GO:0042254,GO:0042255,GO:0042273,GO:0043226,GO:0043227,GO:0043229,GO:0043231,GO:0043933,GO:0044085,GO:0044422,GO:0044424,GO:0044434,GO:…	-	ko:K02887	ko03010,map03010	M00178	-	-	br01610,ko00000,ko00001,ko00002,ko03011	-	-	-	Ribosomal_L20
	YP_009711880.1_ribosomal-protein-S14-(chloroplast)-[Fragilariopsiscylindrus]	159749.E7BWC3	5.93e-52	165	COG0199@1|root,KOG1741@2759|Eukaryota,2XGBA@2836|Bacillariophyta	2836|Bacillariophyta	J	Binds 16S rRNA, required for the assembly of 30S particles	-	GO:0003674,GO:0003735,GO:0005198,GO:0005575,GO:0005622,GO:0005623,GO:0005737,GO:0005840,GO:0006412,GO:0006518,GO:0006807,GO:0008150,GO:0008152,GO:0009058,GO:0009059,GO:0009507,GO:0009536,GO:0009987,GO:0010467,GO:0015935,GO:0019538,GO:0032991,GO:0034641,GO:0034645,GO:0043043,GO:0043170,GO:0043226,GO:0043227,GO:0043228,GO:0043229,GO:0043231,GO:0043232,GO:0043603,GO:0043604,GO:0044237,GO:0044238,GO:…	-	ko:K02954	ko03010,map03010	M00178,M00179	-	-	br01610,ko00000,ko00001,ko00002,ko03011	-	-	-	Ribosomal_S14
	YP_009711892.1_2-Cys-peroxiredoxin-(chloroplast)-[Fragilariopsiscylindrus]	159749.E7BWH6	1.46e-103	304	COG0450@1|root,KOG0852@2759|Eukaryota,2XFG5@2836|Bacillariophyta	2836|Bacillariophyta	O	Redoxin	ycf42	-	1.11.1.15	ko:K03386	ko04214,map04214	-	-	-	ko00000,ko00001,ko01000,ko04147	-	-	-	AhpC-TSA
	YP_009711879.1_Mg-protoporphyrin-IX-chelatase-(chloroplast)-[Fragilariopsiscylindrus]	35128.Thapsdraft980	2.75e-204	571	COG1239@1|root,2QRUY@2759|Eukaryota,2XEQ7@2836|Bacillariophyta	2836|Bacillariophyta	Q	Involved in chlorophyll biosynthesis. Catalyzes the insertion of magnesium ion into protoporphyrin IX to yield Mg- protoporphyrin IX	-	-	-	-	-	-	-	-	-	-	-	-	Mg_chelatase
	YP_009711885.1_replication-helicase-subunit-(chloroplast)-[Fragilariopsiscylindrus]	159749.E7BWC6	7.82e-120	366	COG0305@1|root,2QRXQ@2759|Eukaryota,2XEMK@2836|Bacillariophyta	2836|Bacillariophyta	L	DnaB-like helicase N terminal domain	dnaB	-	-	-	-	-	-	-	-	-	-	-	DnaB,DnaB_C
	YP_009711889.1_hypothetical-protein-(chloroplast)-[Fragilariopsiscylindrus]	159749.E7BWH9	6.2e-209	591	COG3854@1|root,2QQ4X@2759|Eukaryota,2XEFS@2836|Bacillariophyta	2836|Bacillariophyta	L	AAA domain	ycf45	-	-	-	-	-	-	-	-	-	-	-	-
	YP_009711886.1_50S-ribosomal-protein-L.1_(chloroplast)-[Fragilariopsiscylindrus]	159749.E7BWC7	5.38e-81	241	COG0080@1|root,KOG3257@2759|Eukaryota	2759|Eukaryota	J	rRNA binding	rpl11	GO:0000027,GO:0003674,GO:0003676,GO:0003723,GO:0003735,GO:0005198,GO:0005488,GO:0005575,GO:0005622,GO:0005623,GO:0005737,GO:0005829,GO:0005840,GO:0006412,GO:0006518,GO:0006807,GO:0006996,GO:0008150,GO:0008152,GO:0009058,GO:0009059,GO:0009507,GO:0009526,GO:0009532,GO:0009536,GO:0009570,GO:0009941,GO:0009987,GO:0010467,GO:0015934,GO:0016020,GO:0016043,GO:0019538,GO:0019843,GO:0022607,GO:0022613,GO:…	-	ko:K02863,ko:K02867	ko03010,map03010	M00178,M00179	-	-	br01610,ko00000,ko00001,ko00002,ko03011	-	-	-	Ribosomal_L11,Ribosomal_L11_N
	YP_009711882.1_photosystem-II-10-kDa-phosphoprotein-(chloroplast)-[Fragilariopsiscylindrus]	159749.E7BWH4	1.67e-36	123	2E1MV@1|root,2S8Y7@2759|Eukaryota,2XHB0@2836|Bacillariophyta	2836|Bacillariophyta	C	One of the components of the core complex of photosystem II (PSII), required for its stability and or assembly. PSII is a light-driven water plastoquinone oxidoreductase that uses light energy to abstract electrons from H(2)O, generating O(2) and a proton gradient subsequently used for ATP formation. It consists of a core antenna complex that captures photons, and an electron transfer chain that …	psbH	-	-	ko:K02709	ko00195,ko01100,map00195,map01100	-	-	-	ko00000,ko00001,ko00194	-	-	-	PsbH
	YP_009711881.1_photosystem-II-47-kDa-protein-(chloroplast)-[Fragilariopsiscylindrus]	159749.E7BWH1	0	1036	28JG1@1|root,2QRV6@2759|Eukaryota,2XEM0@2836|Bacillariophyta	2836|Bacillariophyta	P	One of the components of the core complex of photosystem II (PSII). It binds chlorophyll and helps catalyze the primary light-induced photochemical processes of PSII. PSII is a light- driven water plastoquinone oxidoreductase, using light energy to abstract electrons from H(2)O, generating O(2) and a proton gradient subsequently used for ATP formation	psbB	-	-	ko:K02704	ko00195,ko01100,map00195,map01100	M00161	-	-	ko00000,ko00001,ko00002,ko00194	-	-	-	PSII
	YP_009711887.1_50S-ribosomal-protein-.1_(chloroplast)-[Fragilariopsiscylindrus]	35128.Thapsdraft1911	3.09e-121	350	COG0081@1|root,KOG1569@2759|Eukaryota,2XFIB@2836|Bacillariophyta	2836|Bacillariophyta	J	Binds directly to 23S rRNA. Might be involved in E site tRNA release	-	GO:0000470,GO:0003674,GO:0003676,GO:0003723,GO:0005488,GO:0005575,GO:0005622,GO:0005623,GO:0005737,GO:0005829,GO:0005840,GO:0006139,GO:0006364,GO:0006396,GO:0006412,GO:0006518,GO:0006725,GO:0006807,GO:0008150,GO:0008152,GO:0009058,GO:0009059,GO:0009507,GO:0009536,GO:0009987,GO:0010467,GO:0015934,GO:0016070,GO:0016072,GO:0019538,GO:0022613,GO:0022625,GO:0022626,GO:0032991,GO:0034470,GO:0034641,GO:…	-	-	-	-	-	-	-	-	-	-	Ribosomal_L1
	YP_009711893.1_cell-division-protein-FtsH-like-protein-(chloroplast)-[Fragilariopsiscylindrus]	35128.Thapsdraft1720	0	921	COG0465@1|root,KOG0731@2759|Eukaryota,2XEEJ@2836|Bacillariophyta	2836|Bacillariophyta	O	Acts as a processive, ATP-dependent zinc metallopeptidase	-	-	-	-	-	-	-	-	-	-	-	-	AAA,Peptidase_M41
	YP_009711888.1_ribosomal-protein-L12-(chloroplast)-[Fragilariopsiscylindrus]	159749.E7BWC9	2.93e-58	183	COG0222@1|root,KOG1715@2759|Eukaryota	2759|Eukaryota	J	structural constituent of ribosome	rpl12	GO:0000311,GO:0000313,GO:0000315,GO:0005575,GO:0005622,GO:0005623,GO:0005737,GO:0005840,GO:0005911,GO:0006412,GO:0006518,GO:0006807,GO:0006950,GO:0006952,GO:0008150,GO:0008152,GO:0009058,GO:0009059,GO:0009295,GO:0009506,GO:0009507,GO:0009526,GO:0009532,GO:0009534,GO:0009535,GO:0009536,GO:0009547,GO:0009570,GO:0009579,GO:0009605,GO:0009607,GO:0009617,GO:0009719,GO:0009725,GO:0009735,GO:0009941,GO:…	-	ko:K02863,ko:K02935	ko03010,map03010	M00178,M00179	-	-	br01610,ko00000,ko00001,ko00002,ko03011	-	-	-	Ribosomal_L12,Ribosomal_L12_N
	YP_009711895.1_ATP-synthase-C.1_delta-subunit-(chloroplast)-[Fragilariopsiscylindrus]	35128.Thapsdraft1023	2.44e-90	269	COG0712@1|root,KOG1662@2759|Eukaryota,2XERP@2836|Bacillariophyta	2836|Bacillariophyta	C	F(1)F(0) ATP synthase produces ATP from ADP in the presence of a proton or sodium gradient. F-type ATPases consist of two structural domains, F(1) containing the extramembraneous catalytic core and F(0) containing the membrane proton channel, linked together by a central stalk and a peripheral stalk. During catalysis, ATP synthesis in the catalytic domain of F(1) is coupled via a rotary mechanism…	atpD	-	-	ko:K02113	ko00190,ko00195,ko01100,map00190,map00195,map01100	M00157	-	-	ko00000,ko00001,ko00002,ko00194	3.A.2.1	-	-	OSCP
	YP_009711900.1_iron-sulfur-cluster-formation-ABC-transporter-(chloroplast)-[Fragilariopsiscylindrus]	35128.Thapsdraft1319	1.65e-147	419	COG0396@1|root,2QS88@2759|Eukaryota,2XFH5@2836|Bacillariophyta	2836|Bacillariophyta	Q	ABC transporter	-	-	-	-	-	-	-	-	-	-	-	-	ABC_tran
	YP_009711898.1_ATP-synthase-CF0-C-chain-subunit-III-(chloroplast)-[Fragilariopsiscylindrus]	35128.Thapsdraft1290	3.31e-43	141	COG0636@1|root,KOG0232@2759|Eukaryota,2XGQC@2836|Bacillariophyta	2836|Bacillariophyta	C	F(1)F(0) ATP synthase produces ATP from ADP in the presence of a proton or sodium gradient. F-type ATPases consist of two structural domains, F(1) containing the extramembraneous catalytic core and F(0) containing the membrane proton channel, linked together by a central stalk and a peripheral stalk. During catalysis, ATP synthesis in the catalytic domain of F(1) is coupled via a rotary mechanism…	atpH	GO:0003674,GO:0003824,GO:0005215,GO:0005575,GO:0005622,GO:0005623,GO:0006139,GO:0006163,GO:0006164,GO:0006725,GO:0006753,GO:0006754,GO:0006793,GO:0006796,GO:0006807,GO:0006810,GO:0006811,GO:0006812,GO:0008150,GO:0008152,GO:0008324,GO:0009058,GO:0009117,GO:0009123,GO:0009124,GO:0009126,GO:0009127,GO:0009141,GO:0009142,GO:0009144,GO:0009145,GO:0009150,GO:0009152,GO:0009156,GO:0009161,GO:0009165,GO:…	-	ko:K02110	ko00190,ko00195,ko01100,map00190,map00195,map01100	M00157	-	-	ko00000,ko00001,ko00002,ko00194	3.A.2.1	-	-	ATP-synt_C
	YP_009711896.1_ATP-synthase-CF0-B-chain-subunit-I-(chloroplast)-[Fragilariopsiscylindrus]	35128.Thapsdraft1318	1.24e-67	211	2CZSM@1|root,2SBID@2759|Eukaryota,2XFN0@2836|Bacillariophyta	2836|Bacillariophyta	C	ATP synthase subunit b', chloroplastic	atpF	-	-	ko:K02109	ko00190,ko00195,ko01100,map00190,map00195,map01100	M00157	-	-	ko00000,ko00001,ko00002,ko00194	3.A.2.1	-	-	ATP-synt_B
	YP_009711907.1_photosystem-I-assembly-protein-Ycf4-(chloroplast)-[Fragilariopsiscylindrus]	35128.Thapsdraft1304	7.65e-98	287	2CNI2@1|root,2QWGG@2759|Eukaryota,2XE1A@2836|Bacillariophyta	2836|Bacillariophyta	C	Seems to be required for the assembly of the photosystem I complex	ycf4	GO:0005575,GO:0005622,GO:0005623,GO:0005737,GO:0009507,GO:0009536,GO:0043226,GO:0043227,GO:0043229,GO:0043231,GO:0044424,GO:0044444,GO:0044464	-	-	-	-	-	-	-	-	-	-	Ycf4
	YP_009711899.1_ATP-synthase-CF0-A-chain-subunit-IV-(chloroplast)-[Fragilariopsiscylindrus]	35128.Thapsdraft1378	1.56e-151	428	COG0356@1|root,KOG4665@2759|Eukaryota,2XF1K@2836|Bacillariophyta	2836|Bacillariophyta	P	it plays a direct role in the translocation of protons across the membrane	atpI	-	-	ko:K02108	ko00190,ko00195,ko01100,map00190,map00195,map01100	M00157	-	-	ko00000,ko00001,ko00002,ko00194,ko03110	3.A.2.1	-	-	ATP-synt_A
	YP_009711901.1_iron-sulfur-cluster-formation-ABC-transporter-(chloroplast)-[Fragilariopsiscylindrus]	159749.E7BWI2	2.05e-291	802	COG0719@1|root,2QRGW@2759|Eukaryota,2XEEX@2836|Bacillariophyta	2836|Bacillariophyta	O	Uncharacterized protein family (UPF0051)	-	-	-	-	-	-	-	-	-	-	-	-	UPF0051
	YP_009711894.1_ATP-synthase-C.1_subunit-alpha-(chloroplast)-[Fragilariopsiscylindrus]	35128.Thapsdraft1287	0	848	COG0056@1|root,KOG1353@2759|Eukaryota,2XEPU@2836|Bacillariophyta	2836|Bacillariophyta	F	Produces ATP from ADP in the presence of a proton gradient across the membrane. The alpha chain is a regulatory subunit	-	-	3.6.3.14	ko:K02111	ko00190,ko00195,ko01100,map00190,map00195,map01100	M00157	-	-	ko00000,ko00001,ko00002,ko00194,ko01000	3.A.2.1	-	-	ATP-synt_ab,ATP-synt_ab_C,ATP-synt_ab_N
	YP_009711897.1_ATP-synthase-CF0-B_-chain-subunit-II-(chloroplast)-[Fragilariopsiscylindrus]	35128.Thapsdraft598	7.11e-68	209	COG0711@1|root,2S8NX@2759|Eukaryota,2XFCS@2836|Bacillariophyta	2836|Bacillariophyta	C	ATP synthase subunit b', chloroplastic	atpG	-	-	ko:K02109	ko00190,ko00195,ko01100,map00190,map00195,map01100	M00157	-	-	ko00000,ko00001,ko00002,ko00194	3.A.2.1	-	-	ATP-synt_B
	YP_009711906.1_photosystem-II-protein-V-(chloroplast)-[Fragilariopsiscylindrus]	159749.K0RTY3	5.31e-55	172	2CHYC@1|root,2S3QA@2759|Eukaryota,2XGKP@2836|Bacillariophyta	2836|Bacillariophyta	C	This b-type cytochrome is tightly associated with the reaction center of photosystem II (PSII). PSII is a light-driven water plastoquinone oxidoreductase that uses light energy to abstract electrons from H(2)O, generating O(2) and a proton gradient subsequently used for ATP formation. It consists of a core antenna complex that captures photons, and an electron transfer chain that converts photoni…	psbE	-	-	ko:K02707	ko00195,ko01100,map00195,map01100	M00161	-	-	ko00000,ko00001,ko00002,ko00194	-	-	-	Cytochrom_B559,Cytochrom_B559a
	YP_009711903.1_ribulose-1,5-bisphosphate-carboxylase/oxygenase-small-subunit-(chloroplast)-[Fragilariopsiscylindrus]	159749.E7BWI0	6.59e-68	207	COG4451@1|root,2QTPB@2759|Eukaryota	2759|Eukaryota	C	ribulose-bisphosphate carboxylase activity	rbcS	GO:0005575,GO:0005622,GO:0005623,GO:0005737,GO:0009507,GO:0009536,GO:0043226,GO:0043227,GO:0043229,GO:0043231,GO:0044424,GO:0044444,GO:0044464	4.1.1.39	ko:K01602	ko00630,ko00710,ko01100,ko01120,ko01200,map00630,map00710,map01100,map01120,map01200	M00165,M00166,M00532	R00024,R03140	RC00172,RC00859	ko00000,ko00001,ko00002,ko01000	-	-	iRC1080.CRv4_Au5_s2_g9202_t1	RbcS,RuBisCO_small
	YP_009711919.1_photosystem-I-assembly-protein-ycf3-(chloroplast)-[Fragilariopsiscylindrus]	159749.E7BWD7	1.24e-61	195	COG0457@1|root,KOG1124@2759|Eukaryota,2XE9K@2836|Bacillariophyta	2836|Bacillariophyta	S	Essential for the assembly of the photosystem I (PSI) complex. May act as a chaperone-like factor to guide the assembly of the PSI subunits	ycf3	-	-	-	-	-	-	-	-	-	-	-	TPR_1,TPR_8
	YP_009711908.1_photosystem-I-protein-L-(chloroplast)-[Fragilariopsiscylindrus]	159749.K0RF56	2.73e-87	258	28NVH@1|root,2QVFH@2759|Eukaryota,2XFNZ@2836|Bacillariophyta	2836|Bacillariophyta	C	Photosystem I reaction centre subunit XI	psaL	-	-	ko:K02699	ko00195,ko01100,map00195,map01100	-	-	-	ko00000,ko00001,ko00194	-	-	-	PsaL
	YP_009711918.1_ribosomal-protein-S18-(chloroplast)-[Fragilariopsiscylindrus]	35128.Thapsdraft1251	6.73e-34	117	KOG3162@1|root,KOG3162@2759|Eukaryota,2XH9V@2836|Bacillariophyta	2836|Bacillariophyta	J	Ribosomal protein S18	-	GO:0003674,GO:0003735,GO:0005198,GO:0005575,GO:0005622,GO:0005623,GO:0005737,GO:0005829,GO:0005840,GO:0006412,GO:0006518,GO:0006807,GO:0008150,GO:0008152,GO:0009058,GO:0009059,GO:0009507,GO:0009536,GO:0009987,GO:0010467,GO:0015935,GO:0019538,GO:0022626,GO:0022627,GO:0032991,GO:0034641,GO:0034645,GO:0043043,GO:0043170,GO:0043226,GO:0043227,GO:0043228,GO:0043229,GO:0043231,GO:0043232,GO:0043603,GO:…	-	-	-	-	-	-	-	-	-	-	Ribosomal_S18
	YP_009711902.1_ribulose-1,5-bisphosphate-carboxylase/oxygenase-large-subunit-(chloroplast)-[Fragilariopsiscylindrus]	159749.E7BWI1	0	936	COG1850@1|root,2QTI9@2759|Eukaryota,2XE5R@2836|Bacillariophyta	2836|Bacillariophyta	Q	RuBisCO catalyzes two reactions the carboxylation of D- ribulose 1,5-bisphosphate, the primary event in carbon dioxide fixation, as well as the oxidative fragmentation of the pentose substrate in the photorespiration process. Both reactions occur simultaneously and in competition at the same active site	-	GO:0005575,GO:0005622,GO:0005623,GO:0005737,GO:0009507,GO:0009536,GO:0043226,GO:0043227,GO:0043229,GO:0043231,GO:0044424,GO:0044444,GO:0044464	4.1.1.39	ko:K01601	ko00630,ko00710,ko01100,ko01120,ko01200,map00630,map00710,map01100,map01120,map01200	M00165,M00166,M00532	R00024,R03140	RC00172,RC00859	ko00000,ko00001,ko00002,ko01000	-	-	-	RuBisCO_large,RuBisCO_large_N
	YP_009711923.1_cytochrome-f-(chloroplast)-[Fragilariopsiscylindrus]	159749.E7BWE1	4.98e-178	501	2CMAK@1|root,2QPT8@2759|Eukaryota,2XE9B@2836|Bacillariophyta	2836|Bacillariophyta	C	Component of the cytochrome b6-f complex, which mediates electron transfer between photosystem II (PSII) and photosystem I (PSI), cyclic electron flow around PSI, and state transitions	petA	GO:0005575,GO:0005622,GO:0005623,GO:0005737,GO:0009507,GO:0009536,GO:0043226,GO:0043227,GO:0043229,GO:0043231,GO:0044424,GO:0044444,GO:0044464	-	ko:K02634	ko00195,ko01100,map00195,map01100	M00162	-	-	ko00000,ko00001,ko00002,ko00194	-	-	-	Apocytochr_F_C,Apocytochr_F_N
	YP_009711909.1_Rubisco-expression-protein-(chloroplast)-[Fragilariopsiscylindrus]	35128.Thapsdraft1306	1.93e-183	513	COG0464@1|root,KOG0730@2759|Eukaryota,2XFQN@2836|Bacillariophyta	2836|Bacillariophyta	O	ATPase family associated with various cellular activities (AAA)	cbbX	-	-	-	-	-	-	-	-	-	-	-	AAA
	YP_009711904.1_photosystem-II-protein-Z-(chloroplast)-[Fragilariopsiscylindrus]	35128.Thapsdraft1426	2.17e-23	90.1	28WH7@1|root,2R399@2759|Eukaryota,2XH85@2836|Bacillariophyta	2836|Bacillariophyta	G	Controls the interaction of photosystem II (PSII) cores with the light-harvesting antenna	psbZ	-	-	ko:K02724	ko00195,ko01100,map00195,map01100	-	-	-	ko00000,ko00001,ko00194	-	-	-	Ycf9
	YP_009711910.1_hypothetical-protein-(chloroplast)-[Fragilariopsiscylindrus]	35128.Thapsdraft1380	1.25e-185	521	COG0702@1|root,KOG1203@2759|Eukaryota,2XF8I@2836|Bacillariophyta	2836|Bacillariophyta	G	NmrA-like family	ycf39	-	-	-	-	-	-	-	-	-	-	-	NmrA
	YP_009711912.1_photosystem-I-protein-subunit-III-(chloroplast)-[Fragilariopsiscylindrus]	159749.E7BWC1	6.1e-106	308	28NRD@1|root,2QTZ8@2759|Eukaryota,2XFHA@2836|Bacillariophyta	2836|Bacillariophyta	O	Photosystem I reaction centre subunit III	-	-	-	ko:K02694	ko00195,ko01100,map00195,map01100	M00163	-	-	ko00000,ko00001,ko00002,ko00194	-	-	-	PSI_PsaF
	YP_009711921.1_ATP-synthase-C.1_epsilon-subunit-(chloroplast)-[Fragilariopsiscylindrus]	159749.E7BWD9	1.7e-71	217	COG0355@1|root,KOG1758@2759|Eukaryota	2759|Eukaryota	C	proton-transporting ATP synthase activity, rotational mechanism	atpE	GO:0006139,GO:0006163,GO:0006164,GO:0006725,GO:0006753,GO:0006754,GO:0006793,GO:0006796,GO:0006807,GO:0006810,GO:0006811,GO:0006812,GO:0008150,GO:0008152,GO:0009058,GO:0009117,GO:0009123,GO:0009124,GO:0009126,GO:0009127,GO:0009141,GO:0009142,GO:0009144,GO:0009145,GO:0009150,GO:0009152,GO:0009156,GO:0009161,GO:0009165,GO:0009167,GO:0009168,GO:0009199,GO:0009201,GO:0009205,GO:0009206,GO:0009259,GO:…	-	ko:K02114,ko:K02134	ko00190,ko00195,ko01100,ko04714,ko05010,ko05012,ko05016,map00190,map00195,map01100,map04714,map05010,map05012,map05016	M00157,M00158	-	-	ko00000,ko00001,ko00002,ko00194	3.A.2.1	-	-	ATP-synt_DE,ATP-synt_DE_N,PPR
	YP_009711920.1_ATP-synthase-C.1_beta-subunit-(chloroplast)-[Fragilariopsiscylindrus]	35128.Thapsdraft1563	8.38e-313	855	COG0055@1|root,KOG1350@2759|Eukaryota,2XE2T@2836|Bacillariophyta	2836|Bacillariophyta	C	Produces ATP from ADP in the presence of a proton gradient across the membrane. The catalytic sites are hosted primarily by the beta subunits	atpB	-	3.6.3.14	ko:K02112	ko00190,ko00195,ko01100,map00190,map00195,map01100	M00157	-	-	ko00000,ko00001,ko00002,ko00194,ko01000	3.A.2.1	-	-	ATP-synt_ab,ATP-synt_ab_N
	YP_009711922.1_Sec-independent-protein-translocase-component-TatC-(chloroplast)-[Fragilariopsiscylindrus]	159749.E7BWE0	3.5e-135	387	COG0805@1|root,2QVCB@2759|Eukaryota	2759|Eukaryota	U	protein transport by the Tat complex	tatC	GO:0000003,GO:0003674,GO:0005215,GO:0005575,GO:0005622,GO:0005623,GO:0005737,GO:0005886,GO:0006810,GO:0006886,GO:0006996,GO:0008104,GO:0008150,GO:0008320,GO:0008565,GO:0009507,GO:0009534,GO:0009535,GO:0009536,GO:0009566,GO:0009567,GO:0009579,GO:0009657,GO:0009668,GO:0009977,GO:0009987,GO:0010027,GO:0015031,GO:0015291,GO:0015399,GO:0015405,GO:0015450,GO:0015833,GO:0016020,GO:0016021,GO:0016043,GO:…	-	ko:K02634,ko:K03118	ko00195,ko01100,ko03060,ko03070,map00195,map01100,map03060,map03070	M00162,M00336	-	-	ko00000,ko00001,ko00002,ko00194,ko02044	2.A.64	-	-	TatC
	YP_009711926.1_photosystem-I-subunit-II-(chloroplast)-[Fragilariopsiscylindrus]	35128.Thapsdraft1339	9.82e-92	268	28I81@1|root,2QQIC@2759|Eukaryota,2XFIZ@2836|Bacillariophyta	2836|Bacillariophyta	S	PsaD	psaD	-	-	ko:K02692	ko00195,ko01100,map00195,map01100	M00163	-	-	ko00000,ko00001,ko00002,ko00194	-	-	-	PsaD
	YP_009711924.1_cytochrome-b6-f-complex-subunit-IV-(chloroplast)-[Fragilariopsiscylindrus]	159749.K0RF53	2.38e-109	315	COG1290@1|root,KOG4663@2759|Eukaryota,2XEDT@2836|Bacillariophyta	2836|Bacillariophyta	C	Component of the cytochrome b6-f complex, which mediates electron transfer between photosystem II (PSII) and photosystem I (PSI), cyclic electron flow around PSI, and state transitions	petD	-	-	ko:K02637	ko00195,ko01100,map00195,map01100	M00162	-	-	ko00000,ko00001,ko00002,ko00194	-	-	-	Cytochrom_B_C
	YP_009711914.1_ribosomal-protein-L19-(chloroplast)-[Fragilariopsiscylindrus]	159749.E7BWJ0	3.86e-55	174	COG0335@1|root,KOG1698@2759|Eukaryota,2XFXY@2836|Bacillariophyta	2836|Bacillariophyta	J	Ribosomal protein L19	-	GO:0000313,GO:0000315,GO:0003674,GO:0003735,GO:0005198,GO:0005575,GO:0005622,GO:0005623,GO:0005737,GO:0005739,GO:0005759,GO:0005761,GO:0005762,GO:0005840,GO:0009507,GO:0009536,GO:0015934,GO:0031974,GO:0032991,GO:0043226,GO:0043227,GO:0043228,GO:0043229,GO:0043231,GO:0043232,GO:0043233,GO:0044391,GO:0044422,GO:0044424,GO:0044429,GO:0044444,GO:0044446,GO:0044464,GO:0070013,GO:0098798,GO:1990904	-	-	-	-	-	-	-	-	-	-	Ribosomal_L19
	YP_009711916.1_hypothetical-protein-(chloroplast)-[Fragilariopsiscylindrus]	2880.D1J770	1.06e-40	136	2901P@1|root,2SANI@2759|Eukaryota	2759|Eukaryota	S	Ycf66 protein N-terminus	ycf66	-	-	-	-	-	-	-	-	-	-	-	Ycf66_N
	YP_009711913.1_ferredoxin-(chloroplast)-[Fragilariopsiscylindrus]	35128.Thapsdraft1258	2.16e-58	181	COG0633@1|root,2S3RJ@2759|Eukaryota,2XGJF@2836|Bacillariophyta	2836|Bacillariophyta	C	Ferredoxins are iron-sulfur proteins that transfer electrons in a wide variety of metabolic reactions	-	-	-	ko:K02639	ko00195,map00195	-	-	-	ko00000,ko00001,ko00194	-	-	-	Fer2
	YP_009711925.1_cytochrome-b6-(chloroplast)-[Fragilariopsiscylindrus]	35128.Thapsdraft467	7.46e-149	419	COG1290@1|root,KOG4663@2759|Eukaryota,2XETT@2836|Bacillariophyta	2836|Bacillariophyta	C	Component of the cytochrome b6-f complex, which mediates electron transfer between photosystem II (PSII) and photosystem I (PSI), cyclic electron flow around PSI, and state transitions	petB	-	-	ko:K02635	ko00195,ko01100,map00195,map01100	M00162	-	-	ko00000,ko00001,ko00002,ko00194	-	-	-	Cytochrome_B
	YP_009711915.1_photosystem-II-cytochrome-c550-(chloroplast)-[Fragilariopsiscylindrus]	159749.E7BWH0	5.04e-92	271	2CXNY@1|root,2RYSJ@2759|Eukaryota,2XEME@2836|Bacillariophyta	2836|Bacillariophyta	C	Low-potential cytochrome c that plays a role in the oxygen-evolving complex of photosystem II	-	-	-	ko:K02720	ko00195,ko01100,map00195,map01100	-	-	-	ko00000,ko00001,ko00194	-	-	-	Cytochrom_C550
	YP_009711927.1_30S-ribosomal-protein-S20-(chloroplast)-[Fragilariopsiscylindrus]	35128.Thapsdraft989	6.37e-26	99	COG0268@1|root,2R9BJ@2759|Eukaryota,2XH98@2836|Bacillariophyta	2836|Bacillariophyta	J	Binds directly to 16S ribosomal RNA	-	GO:0005575,GO:0005622,GO:0005623,GO:0005737,GO:0009507,GO:0009536,GO:0043226,GO:0043227,GO:0043229,GO:0043231,GO:0044424,GO:0044444,GO:0044464	-	-	-	-	-	-	-	-	-	-	Ribosomal_S20p
	YP_009711917.1_ribosomal-protein-L33-(chloroplast)-[Fragilariopsiscylindrus]	35128.Thapsdraft1243	1.92e-34	118	COG0267@1|root,2S7HT@2759|Eukaryota,2XH5S@2836|Bacillariophyta	2836|Bacillariophyta	J	Ribosomal protein L33	rpl33	GO:0005575,GO:0005622,GO:0005623,GO:0005737,GO:0009507,GO:0009536,GO:0043226,GO:0043227,GO:0043229,GO:0043231,GO:0044424,GO:0044444,GO:0044464	-	-	-	-	-	-	-	-	-	-	Ribosomal_L33
	YP_009711884.1_photosystem-II-chlorophyll-A-core-antenna-apoprotein-CP43-(chloroplast)-[Fragilariopsiscylindrus]	159749.E7BWF9	0	978	28ISP@1|root,2QR3X@2759|Eukaryota,2XE5P@2836|Bacillariophyta	2836|Bacillariophyta	P	One of the components of the core complex of photosystem II (PSII). It binds chlorophyll and helps catalyze the primary light-induced photochemical processes of PSII. PSII is a light- driven water plastoquinone oxidoreductase, using light energy to abstract electrons from H(2)O, generating O(2) and a proton gradient subsequently used for ATP formation	-	-	-	ko:K02705	ko00195,ko01100,map00195,map01100	M00161	-	-	ko00000,ko00001,ko00002,ko00194	-	-	-	PSII
	YP_009711931.1_30S-ribosomal-protein-S2-(chloroplast)-[Fragilariopsiscylindrus]	35128.Thapsdraft1676	6.14e-115	334	COG0052@1|root,KOG0832@2759|Eukaryota,2XE8D@2836|Bacillariophyta	2836|Bacillariophyta	J	Ribosomal protein S2	-	GO:0000313,GO:0000314,GO:0003674,GO:0003735,GO:0005198,GO:0005575,GO:0005622,GO:0005623,GO:0005737,GO:0005739,GO:0005759,GO:0005761,GO:0005763,GO:0005840,GO:0006412,GO:0006518,GO:0006807,GO:0008150,GO:0008152,GO:0009058,GO:0009059,GO:0009507,GO:0009536,GO:0009987,GO:0010467,GO:0015935,GO:0019538,GO:0031974,GO:0032991,GO:0034641,GO:0034645,GO:0043043,GO:0043170,GO:0043226,GO:0043227,GO:0043228,GO:…	-	-	-	-	-	-	-	-	-	-	Ribosomal_S2
	YP_009711930.1_DNA-directed-RNA-polymerase-beta_-chain-(chloroplast)-[Fragilariopsiscylindrus]	35128.Thapsdraft2050	0	1545	COG0086@1|root,2RUNH@2759|Eukaryota,2XF5V@2836|Bacillariophyta	2836|Bacillariophyta	H	DNA-dependent RNA polymerase catalyzes the transcription of DNA into RNA using the four ribonucleoside triphosphates as substrates	rpoC2	GO:0005575,GO:0005622,GO:0005623,GO:0005737,GO:0009507,GO:0009536,GO:0043226,GO:0043227,GO:0043229,GO:0043231,GO:0044424,GO:0044444,GO:0044464	-	-	-	-	-	-	-	-	-	-	RNA_pol_Rpb1_3,RNA_pol_Rpb1_4,RNA_pol_Rpb1_5
	YP_009711928.1_DNA-directed-RNA-polymerase-beta-subunit-(chloroplast)-[Fragilariopsiscylindrus]	159749.E7BWD3	0	1770	COG0085@1|root,KOG0214@2759|Eukaryota,2XEM3@2836|Bacillariophyta	2836|Bacillariophyta	K	DNA-dependent RNA polymerase catalyzes the transcription of DNA into RNA using the four ribonucleoside triphosphates as substrates	-	GO:0000428,GO:0005575,GO:0005622,GO:0005623,GO:0005737,GO:0009507,GO:0009536,GO:0030880,GO:0032991,GO:0043226,GO:0043227,GO:0043229,GO:0043231,GO:0044424,GO:0044444,GO:0044464,GO:0061695,GO:1902494,GO:1990234	-	-	-	-	-	-	-	-	-	-	RNA_pol_Rpb2_1,RNA_pol_Rpb2_2,RNA_pol_Rpb2_3,RNA_pol_Rpb2_45,RNA_pol_Rpb2_6,RNA_pol_Rpb2_7
	YP_009711883.1_photosystem-II-protein-D2-(chloroplast)-[Fragilariopsiscylindrus]	159749.K0RGG6	4.68e-261	714	2CNIT@1|root,2QWJF@2759|Eukaryota	2759|Eukaryota	C	photosynthetic electron transport in photosystem II	psbD	GO:0005575,GO:0005622,GO:0005623,GO:0005737,GO:0009536,GO:0043226,GO:0043227,GO:0043229,GO:0043231,GO:0044424,GO:0044444,GO:0044464	1.10.3.9	ko:K02706	ko00195,ko01100,map00195,map01100	M00161	-	-	ko00000,ko00001,ko00002,ko00194,ko01000	-	-	-	PSII,Photo_RC
	YP_009711929.1_DNA-directed-RNA-polymerase-beta_-chain-(chloroplast)-[Fragilariopsiscylindrus]	159749.E7BWD2	0	1128	COG0086@1|root,2RUNJ@2759|Eukaryota,2XENN@2836|Bacillariophyta	2836|Bacillariophyta	H	DNA-dependent RNA polymerase catalyzes the transcription of DNA into RNA using the four ribonucleoside triphosphates as substrates	-	GO:0000428,GO:0005575,GO:0005622,GO:0005623,GO:0005737,GO:0009507,GO:0009536,GO:0030880,GO:0032991,GO:0043226,GO:0043227,GO:0043229,GO:0043231,GO:0044424,GO:0044444,GO:0044464,GO:0061695,GO:1902494,GO:1990234	-	-	-	-	-	-	-	-	-	-	RNA_pol_Rpb1_1,RNA_pol_Rpb1_2,RNA_pol_Rpb1_3
	YP_009711957.1_ribosomal-protein-L24-(chloroplast)-[Fragilariopsiscylindrus]	159749.E7BWM9	1.3e-31	112	COG0198@1|root,KOG1708@2759|Eukaryota	2759|Eukaryota	J	structural constituent of ribosome	rpl24	GO:0005575,GO:0005622,GO:0005623,GO:0005737,GO:0005829,GO:0005840,GO:0006412,GO:0006518,GO:0006807,GO:0006996,GO:0008150,GO:0008152,GO:0009058,GO:0009059,GO:0009507,GO:0009526,GO:0009532,GO:0009536,GO:0009570,GO:0009657,GO:0009941,GO:0009987,GO:0010467,GO:0015934,GO:0016043,GO:0019538,GO:0022625,GO:0022626,GO:0031967,GO:0031975,GO:0032544,GO:0032991,GO:0034641,GO:0034645,GO:0043043,GO:0043170,GO:…	-	ko:K02895	ko03010,map03010	M00178,M00179	-	-	br01610,ko00000,ko00001,ko00002,ko03011	-	-	-	KOW,ribosomal_L24
	YP_009711945.1_ribosomal-protein-L.1_(chloroplast)-[Fragilariopsiscylindrus]	159749.E7BWP2	1.59e-32	114	COG0254@1|root,2S1BJ@2759|Eukaryota	2759|Eukaryota	J	rRNA binding	rpl31	GO:0005575,GO:0005622,GO:0005623,GO:0005737,GO:0009507,GO:0009526,GO:0009532,GO:0009536,GO:0009570,GO:0009941,GO:0031967,GO:0031975,GO:0043226,GO:0043227,GO:0043229,GO:0043231,GO:0044422,GO:0044424,GO:0044434,GO:0044435,GO:0044444,GO:0044446,GO:0044464	-	ko:K02909	ko03010,map03010	M00178	-	-	br01610,ko00000,ko00001,ko00002,ko03011	-	-	-	Ribosomal_L31
	YP_009711958.1_50S-ribosomal-protein-L14-(chloroplast)-[Fragilariopsiscylindrus]	159749.E7BWM8	1.17e-70	214	COG0093@1|root,KOG0901@2759|Eukaryota	2759|Eukaryota	J	large ribosomal subunit rRNA binding	rpl14	GO:0000313,GO:0000315,GO:0003674,GO:0003676,GO:0003723,GO:0003735,GO:0005198,GO:0005488,GO:0005575,GO:0005622,GO:0005623,GO:0005737,GO:0005739,GO:0005759,GO:0005761,GO:0005762,GO:0005829,GO:0005840,GO:0008150,GO:0009507,GO:0009532,GO:0009534,GO:0009536,GO:0009547,GO:0009570,GO:0009579,GO:0009719,GO:0009725,GO:0009735,GO:0010033,GO:0015934,GO:0019843,GO:0022625,GO:0022626,GO:0031974,GO:0031976,GO:…	-	ko:K02874	ko03010,map03010	M00178,M00179	-	-	br01610,ko00000,ko00001,ko00002,ko03011	-	-	-	Ribosomal_L14,Ribosomal_L16
	YP_009711962.1_ribosomal-protein-S3-(chloroplast)-[Fragilariopsiscylindrus]	159749.E7BWM4	2.15e-97	289	COG0092@1|root,2QV63@2759|Eukaryota	2759|Eukaryota	J	structural constituent of ribosome	rps3	GO:0002181,GO:0003674,GO:0003735,GO:0005198,GO:0005575,GO:0005622,GO:0005623,GO:0005737,GO:0005829,GO:0005840,GO:0006412,GO:0006518,GO:0006807,GO:0008150,GO:0008152,GO:0009058,GO:0009059,GO:0009295,GO:0009507,GO:0009526,GO:0009532,GO:0009536,GO:0009570,GO:0009941,GO:0009987,GO:0010467,GO:0015935,GO:0016020,GO:0019538,GO:0022626,GO:0022627,GO:0031967,GO:0031975,GO:0032991,GO:0034641,GO:0034645,GO:…	-	ko:K02982	ko03010,map03010	M00178,M00179	-	-	br01610,ko00000,ko00001,ko00002,ko03011	-	-	-	KH_2,Ribosomal_S3_C
	YP_009711944.1_ribosomal-protein-S12-(chloroplast)-[Fragilariopsiscylindrus]	159749.E7BWP3	1.16e-76	229	COG0048@1|root,KOG1750@2759|Eukaryota	2759|Eukaryota	J	structural constituent of ribosome	rps12	GO:0003674,GO:0003735,GO:0005198,GO:0005575,GO:0005622,GO:0005623,GO:0005737,GO:0005840,GO:0006412,GO:0006518,GO:0006807,GO:0008150,GO:0008152,GO:0009058,GO:0009059,GO:0009507,GO:0009532,GO:0009534,GO:0009536,GO:0009570,GO:0009579,GO:0009987,GO:0010467,GO:0019538,GO:0031976,GO:0031984,GO:0032991,GO:0034641,GO:0034645,GO:0043043,GO:0043170,GO:0043226,GO:0043227,GO:0043228,GO:0043229,GO:0043231,GO:…	-	ko:K02950,ko:K02992	ko03010,map03010	M00178,M00179	-	-	br01610,ko00000,ko00001,ko00002,ko03011	-	-	-	Ribosom_S12_S23
	YP_009711946.1_30S-ribosomal-protein-S9-(chloroplast)-[Fragilariopsiscylindrus]	159749.E7BWP1	2.95e-59	186	COG0103@1|root,KOG1697@2759|Eukaryota	2759|Eukaryota	J	structural constituent of ribosome	rps9	GO:0000312,GO:0000313,GO:0000314,GO:0000462,GO:0003674,GO:0003676,GO:0003723,GO:0003735,GO:0005198,GO:0005488,GO:0005575,GO:0005622,GO:0005623,GO:0005737,GO:0005840,GO:0006139,GO:0006364,GO:0006396,GO:0006412,GO:0006518,GO:0006725,GO:0006807,GO:0008150,GO:0008152,GO:0009058,GO:0009059,GO:0009507,GO:0009526,GO:0009532,GO:0009536,GO:0009547,GO:0009570,GO:0009941,GO:0009987,GO:0010467,GO:0015935,GO:…	-	ko:K02996	ko03010,map03010	M00178,M00179	-	-	br01610,ko00000,ko00001,ko00002,ko03011	-	-	-	Ribosomal_S9
	YP_009711961.1_50S-ribosomal-protein-L16-(chloroplast)-[Fragilariopsiscylindrus]	159749.E7BWM5	1.29e-77	233	COG0197@1|root,KOG3422@2759|Eukaryota	2759|Eukaryota	J	rRNA binding	MRPL16	GO:0000048,GO:0000313,GO:0000314,GO:0000315,GO:0003674,GO:0003676,GO:0003723,GO:0003735,GO:0003824,GO:0005198,GO:0005488,GO:0005575,GO:0005622,GO:0005623,GO:0005634,GO:0005737,GO:0005739,GO:0005740,GO:0005743,GO:0005759,GO:0005761,GO:0005762,GO:0005763,GO:0005829,GO:0005840,GO:0006412,GO:0006414,GO:0006415,GO:0006518,GO:0006807,GO:0008150,GO:0008152,GO:0009058,GO:0009059,GO:0009507,GO:0009526,GO:…	-	ko:K02874,ko:K02878,ko:K10756	ko03010,ko03030,ko03420,ko03430,map03010,map03030,map03420,map03430	M00178,M00179,M00289,M00295	-	-	br01610,ko00000,ko00001,ko00002,ko03011,ko03032,ko03036,ko03400	-	-	-	Ribosomal_L16
	YP_009711876.1_photosystem-I-p700-chlorophyll-A-apoprotein-B-(chloroplast)-[Fragilariopsiscylindrus]	35128.Thapsdraft1611	0	1470	28JJ8@1|root,2QRYE@2759|Eukaryota,2XEB4@2836|Bacillariophyta	2836|Bacillariophyta	C	PsaA and PsaB bind P700, the primary electron donor of photosystem I (PSI), as well as the electron acceptors A0, A1 and FX. PSI is a plastocyanin cytochrome c6-ferredoxin oxidoreductase, converting photonic excitation into a charge separation, which transfers an electron from the donor P700 chlorophyll pair to the spectroscopically characterized acceptors A0, A1, FX, FA and FB in turn. Oxidized …	psaB	GO:0003674,GO:0005488,GO:0005575,GO:0005622,GO:0005623,GO:0005737,GO:0009507,GO:0009534,GO:0009535,GO:0009536,GO:0009579,GO:0016020,GO:0016168,GO:0031976,GO:0031984,GO:0034357,GO:0042651,GO:0043167,GO:0043168,GO:0043226,GO:0043227,GO:0043229,GO:0043231,GO:0044422,GO:0044424,GO:0044434,GO:0044435,GO:0044436,GO:0044444,GO:0044446,GO:0044464,GO:0046906,GO:0048037,GO:0055035,GO:0097159,GO:1901363	-	ko:K02690	ko00195,ko01100,map00195,map01100	M00163	-	-	ko00000,ko00001,ko00002,ko00194	-	-	-	PsaA_PsaB
	YP_009711959.1_30S-ribosomal-protein-S17-(chloroplast)-[Fragilariopsiscylindrus]	159749.E7BWM7	9.01e-42	138	COG0186@1|root,KOG1740@2759|Eukaryota	2759|Eukaryota	J	rRNA binding	rps17	GO:0000313,GO:0000314,GO:0003674,GO:0003735,GO:0005198,GO:0005575,GO:0005622,GO:0005623,GO:0005737,GO:0005739,GO:0005759,GO:0005761,GO:0005763,GO:0005829,GO:0005840,GO:0006412,GO:0006518,GO:0006807,GO:0008150,GO:0008152,GO:0009058,GO:0009059,GO:0009507,GO:0009536,GO:0009987,GO:0010467,GO:0015935,GO:0019538,GO:0022626,GO:0022627,GO:0031974,GO:0032543,GO:0032991,GO:0034641,GO:0034645,GO:0043043,GO:…	-	ko:K02961	ko03010,map03010	M00178,M00179	-	-	br01610,ko00000,ko00001,ko00002,ko03011	-	-	-	Ribosomal_S17
	YP_009711950.1_30S-ribosomal-protein-S13-(chloroplast)-[Fragilariopsiscylindrus]	159749.E7BWN7	4.48e-60	187	COG0099@1|root,KOG3311@2759|Eukaryota	2759|Eukaryota	J	rRNA binding	rps13	GO:0000313,GO:0000314,GO:0003674,GO:0003735,GO:0005198,GO:0005575,GO:0005622,GO:0005623,GO:0005737,GO:0005739,GO:0005759,GO:0005761,GO:0005763,GO:0005840,GO:0006412,GO:0006518,GO:0006807,GO:0008150,GO:0008152,GO:0009058,GO:0009059,GO:0009507,GO:0009526,GO:0009532,GO:0009536,GO:0009570,GO:0009941,GO:0009987,GO:0010467,GO:0015935,GO:0019538,GO:0022613,GO:0031967,GO:0031974,GO:0031975,GO:0032543,GO:…	2.7.7.6	ko:K02952,ko:K03040	ko00230,ko00240,ko01100,ko03010,ko03020,map00230,map00240,map01100,map03010,map03020	M00178,M00179,M00183	R00435,R00441,R00442,R00443	RC02795	br01610,br01611,ko00000,ko00001,ko00002,ko01000,ko03011,ko03021,ko03400	-	-	-	Ribosomal_S13
	YP_009711956.1_50S-ribosomal-protein-L5-(chloroplast)-[Fragilariopsiscylindrus]	159749.E7BWN0	1.94e-128	369	COG0094@1|root,KOG0398@2759|Eukaryota	2759|Eukaryota	J	structural constituent of ribosome	rpl5	GO:0000027,GO:0000313,GO:0000315,GO:0003674,GO:0003676,GO:0003723,GO:0003735,GO:0005198,GO:0005488,GO:0005575,GO:0005622,GO:0005623,GO:0005737,GO:0005739,GO:0005759,GO:0005761,GO:0005762,GO:0005829,GO:0005840,GO:0006412,GO:0006518,GO:0006807,GO:0006996,GO:0008150,GO:0008152,GO:0009058,GO:0009059,GO:0009507,GO:0009536,GO:0009987,GO:0010467,GO:0015934,GO:0016043,GO:0019538,GO:0022607,GO:0022613,GO:…	-	ko:K02931	ko03010,map03010	M00178,M00179	-	-	br01610,ko00000,ko00001,ko00002,ko03011	-	-	-	Ribosomal_L5,Ribosomal_L5_C
	YP_009711954.1_ribosomal-protein-L6-(chloroplast)-[Fragilariopsiscylindrus]	159749.E7BWN2	2.1e-82	248	COG0097@1|root,KOG3254@2759|Eukaryota	2759|Eukaryota	J	rRNA binding	MRPL6	GO:0000003,GO:0000313,GO:0000315,GO:0003006,GO:0003674,GO:0003676,GO:0003723,GO:0003735,GO:0005198,GO:0005488,GO:0005575,GO:0005622,GO:0005623,GO:0005737,GO:0005739,GO:0005759,GO:0005761,GO:0005762,GO:0005840,GO:0006412,GO:0006518,GO:0006807,GO:0007275,GO:0008150,GO:0008152,GO:0009058,GO:0009059,GO:0009507,GO:0009526,GO:0009532,GO:0009536,GO:0009570,GO:0009719,GO:0009725,GO:0009735,GO:0009790,GO:…	-	ko:K02933,ko:K21850	ko03010,map03010	M00178,M00179	-	-	br01610,ko00000,ko00001,ko00002,ko03011,ko04131	-	GH16	-	Ribosomal_L6
	YP_009711949.1_ribosomal-protein-S.1_(chloroplast)-[Fragilariopsiscylindrus]	159749.E7BWN8	1.99e-64	199	COG0100@1|root,KOG0408@2759|Eukaryota	2759|Eukaryota	J	rRNA binding	rps11	GO:0005575,GO:0005622,GO:0005623,GO:0005737,GO:0009507,GO:0009536,GO:0043226,GO:0043227,GO:0043229,GO:0043231,GO:0044424,GO:0044444,GO:0044464	2.7.7.6	ko:K03040	ko00230,ko00240,ko01100,ko03020,map00230,map00240,map01100,map03020	M00183	R00435,R00441,R00442,R00443	RC02795	br01611,ko00000,ko00001,ko00002,ko01000,ko03021,ko03400	-	-	-	Ribosomal_S11,Ribosomal_S13
	YP_009711952.1_30S-ribosomal-protein-S5-(chloroplast)-[Fragilariopsiscylindrus]	159749.E7BWN4	4.53e-78	237	COG0098@1|root,KOG0877@2759|Eukaryota	2759|Eukaryota	J	structural constituent of ribosome	rps5	GO:0000313,GO:0000314,GO:0003002,GO:0003674,GO:0003735,GO:0005198,GO:0005575,GO:0005622,GO:0005623,GO:0005634,GO:0005737,GO:0005739,GO:0005759,GO:0005761,GO:0005763,GO:0005840,GO:0006139,GO:0006364,GO:0006396,GO:0006412,GO:0006518,GO:0006725,GO:0006807,GO:0006950,GO:0006996,GO:0007275,GO:0007389,GO:0008150,GO:0008152,GO:0009058,GO:0009059,GO:0009266,GO:0009409,GO:0009507,GO:0009532,GO:0009534,GO:…	-	ko:K02988	ko03010,map03010	M00178,M00179	-	-	br01610,ko00000,ko00001,ko00002,ko03011	-	-	-	Ribosomal_S5,Ribosomal_S5_C
	YP_009711968.1_ribosomal-protein-L3-(chloroplast)-[Fragilariopsiscylindrus]	159749.E7BWL7	1.23e-114	332	COG0087@1|root,KOG3141@2759|Eukaryota,2XD8K@2836|Bacillariophyta	2836|Bacillariophyta	J	Belongs to the universal ribosomal protein uL3 family	-	-	-	ko:K02906	ko03010,map03010	M00178,M00179	-	-	br01610,ko00000,ko00001,ko00002,ko03011	-	-	-	Ribosomal_L3
	YP_009711953.1_50S-ribosomal-protein-L18-(chloroplast)-[Fragilariopsiscylindrus]	159749.E7BWN3	3.81e-69	211	COG5560@1|root,KOG1870@2759|Eukaryota	2759|Eukaryota	O	ubiquitinyl hydrolase activity	rpl18	GO:0003674,GO:0003676,GO:0003723,GO:0005488,GO:0005575,GO:0005622,GO:0005623,GO:0005634,GO:0005730,GO:0005737,GO:0008097,GO:0009507,GO:0009526,GO:0009532,GO:0009536,GO:0009570,GO:0009941,GO:0019843,GO:0031967,GO:0031974,GO:0031975,GO:0031981,GO:0043226,GO:0043227,GO:0043228,GO:0043229,GO:0043231,GO:0043232,GO:0043233,GO:0044422,GO:0044424,GO:0044428,GO:0044434,GO:0044435,GO:0044444,GO:0044446,GO:…	-	ko:K02881	ko03010,map03010	M00178,M00179	-	-	br01610,ko00000,ko00001,ko00002,ko03011	-	-	-	Ribosomal_L18p
	YP_009711963.1_ribosomal-protein-L22-(chloroplast)-[Fragilariopsiscylindrus]	159749.E7BWM3	6.96e-67	204	COG0091@1|root,KOG1711@2759|Eukaryota	2759|Eukaryota	J	structural constituent of ribosome	rpl22	GO:0000313,GO:0000315,GO:0002181,GO:0003674,GO:0003735,GO:0005198,GO:0005575,GO:0005622,GO:0005623,GO:0005737,GO:0005739,GO:0005759,GO:0005761,GO:0005762,GO:0005829,GO:0005840,GO:0006412,GO:0006518,GO:0006807,GO:0008150,GO:0008152,GO:0009058,GO:0009059,GO:0009507,GO:0009526,GO:0009532,GO:0009536,GO:0009570,GO:0009941,GO:0009987,GO:0010467,GO:0015934,GO:0015935,GO:0019538,GO:0022626,GO:0022627,GO:…	-	ko:K02890,ko:K02982	ko03010,map03010	M00178,M00179	-	-	br01610,ko00000,ko00001,ko00002,ko03011	-	-	-	Ribosomal_L22
	YP_009711943.1_ribosomal-protein-S7-(chloroplast)-[Fragilariopsiscylindrus]	159749.E7BWP4	4.56e-87	258	COG0049@1|root,KOG3291@2759|Eukaryota	2759|Eukaryota	J	rRNA binding	rps7	GO:0000028,GO:0003674,GO:0003676,GO:0003723,GO:0003729,GO:0003735,GO:0005198,GO:0005488,GO:0005575,GO:0005622,GO:0005623,GO:0005737,GO:0005840,GO:0006412,GO:0006518,GO:0006807,GO:0006996,GO:0008150,GO:0008152,GO:0009058,GO:0009059,GO:0009507,GO:0009536,GO:0009579,GO:0009987,GO:0010467,GO:0016020,GO:0016043,GO:0019538,GO:0019843,GO:0022607,GO:0022613,GO:0022618,GO:0032991,GO:0034622,GO:0034641,GO:…	-	ko:K02992	ko03010,map03010	M00178,M00179	-	-	br01610,ko00000,ko00001,ko00002,ko03011	-	-	-	Ribosomal_S7
	YP_009711877.1_photosystem-I-P700-chlorophyll-a-apoprotein-.1_(chloroplast)-[Fragilariopsiscylindrus]	159749.E7BWJ3	0	1507	28JJ8@1|root,2QRYE@2759|Eukaryota	2759|Eukaryota	C	chlorophyll binding	psaA	GO:0005575,GO:0005622,GO:0005623,GO:0005737,GO:0009507,GO:0009534,GO:0009535,GO:0009536,GO:0009579,GO:0016020,GO:0031976,GO:0031984,GO:0034357,GO:0042651,GO:0043226,GO:0043227,GO:0043229,GO:0043231,GO:0044422,GO:0044424,GO:0044434,GO:0044435,GO:0044436,GO:0044444,GO:0044446,GO:0044464,GO:0055035	-	ko:K02689,ko:K02690	ko00195,ko01100,map00195,map01100	M00163	-	-	ko00000,ko00001,ko00002,ko00194	-	-	-	PsaA_PsaB
	YP_009711965.1_ribosomal-protein-L2-(chloroplast)-[Fragilariopsiscylindrus]	159749.E7BWM0	9.66e-168	472	COG0090@1|root,KOG0438@2759|Eukaryota	2759|Eukaryota	J	structural constituent of ribosome	rpl2	GO:0000027,GO:0000313,GO:0000315,GO:0002181,GO:0003674,GO:0003676,GO:0003723,GO:0003729,GO:0003735,GO:0005198,GO:0005488,GO:0005575,GO:0005622,GO:0005623,GO:0005737,GO:0005739,GO:0005759,GO:0005761,GO:0005762,GO:0005829,GO:0005840,GO:0006412,GO:0006518,GO:0006807,GO:0006996,GO:0008150,GO:0008152,GO:0008270,GO:0009058,GO:0009059,GO:0009507,GO:0009526,GO:0009532,GO:0009536,GO:0009570,GO:0009941,GO:…	-	ko:K02886,ko:K02965	ko03010,map03010	M00178,M00179	-	-	br01610,ko00000,ko00001,ko00002,ko03011	-	-	-	Ribosomal_L2,Ribosomal_L2_C
	YP_009711948.1_RNA-polymerase-a-subunit-(chloroplast)-[Fragilariopsiscylindrus]	159749.E7BWN9	1.81e-137	399	COG0202@1|root,2RZXA@2759|Eukaryota	2759|Eukaryota	K	DNA-directed 5'-3' RNA polymerase activity	rpoA	GO:0005575,GO:0005622,GO:0005623,GO:0005737,GO:0009507,GO:0009536,GO:0043226,GO:0043227,GO:0043229,GO:0043231,GO:0044424,GO:0044444,GO:0044464	2.7.7.6	ko:K03040	ko00230,ko00240,ko01100,ko03020,map00230,map00240,map01100,map03020	M00183	R00435,R00441,R00442,R00443	RC02795	br01611,ko00000,ko00001,ko00002,ko01000,ko03021,ko03400	-	-	-	RNA_pol_A_CTD,RNA_pol_A_bac,RNA_pol_L
	YP_009711951.1_SecY-type-transporter-protein-(chloroplast)-[Fragilariopsiscylindrus]	159749.E7BWN5	3.53e-147	431	COG0201@1|root,2QSNV@2759|Eukaryota	2759|Eukaryota	U	protein transport	secY	GO:0005575,GO:0005622,GO:0005623,GO:0005737,GO:0006996,GO:0008150,GO:0009507,GO:0009534,GO:0009535,GO:0009536,GO:0009579,GO:0009657,GO:0009668,GO:0009987,GO:0010027,GO:0016020,GO:0016043,GO:0031976,GO:0031984,GO:0034357,GO:0042651,GO:0043226,GO:0043227,GO:0043229,GO:0043231,GO:0044422,GO:0044424,GO:0044434,GO:0044435,GO:0044436,GO:0044444,GO:0044446,GO:0044464,GO:0055035,GO:0061024,GO:0071840	-	ko:K10956	ko03060,ko04141,ko04145,ko05110,map03060,map04141,map04145,map05110	M00401	-	-	ko00000,ko00001,ko00002,ko02044	3.A.5.4,3.A.5.8,3.A.5.9	-	-	SecY
	YP_009711967.1_ribosomal-protein-L4-(chloroplast)-[Fragilariopsiscylindrus]	159749.E7BWL8	6.56e-73	227	COG0088@1|root,KOG1624@2759|Eukaryota	2759|Eukaryota	J	structural constituent of ribosome	rpl4	GO:0000311,GO:0000313,GO:0000315,GO:0003674,GO:0003676,GO:0003723,GO:0003727,GO:0003735,GO:0005198,GO:0005488,GO:0005575,GO:0005622,GO:0005623,GO:0005634,GO:0005737,GO:0005829,GO:0005840,GO:0006412,GO:0006518,GO:0006807,GO:0008150,GO:0008152,GO:0008187,GO:0008266,GO:0009058,GO:0009059,GO:0009507,GO:0009532,GO:0009534,GO:0009535,GO:0009536,GO:0009547,GO:0009570,GO:0009579,GO:0009987,GO:0010467,GO:…	-	ko:K02926	ko03010,map03010	M00178	-	-	br01610,ko00000,ko00001,ko00002,ko03011	-	-	-	Ribosomal_L4
	YP_009711947.1_ribosomal-protein-L13-(chloroplast)-[Fragilariopsiscylindrus]	159749.E7BWP0	2.3e-35	126	COG0102@1|root,KOG3203@2759|Eukaryota	2759|Eukaryota	J	structural constituent of ribosome	rpl13	GO:0000313,GO:0000315,GO:0003674,GO:0003676,GO:0003723,GO:0003729,GO:0003735,GO:0005198,GO:0005488,GO:0005575,GO:0005622,GO:0005623,GO:0005737,GO:0005739,GO:0005759,GO:0005761,GO:0005762,GO:0005840,GO:0006412,GO:0006518,GO:0006807,GO:0008150,GO:0008152,GO:0009058,GO:0009059,GO:0009507,GO:0009526,GO:0009532,GO:0009536,GO:0009570,GO:0009579,GO:0009719,GO:0009725,GO:0009735,GO:0009941,GO:0009987,GO:…	-	ko:K02871,ko:K03504	ko00230,ko00240,ko01100,ko03010,ko03030,ko03410,ko03420,ko03430,ko03440,ko05166,map00230,map00240,map01100,map03010,map03030,map03410,map03420,map03430,map03440,map05166	M00178,M00179,M00262	R00375,R00376,R00377,R00378	RC02795	br01610,ko00000,ko00001,ko00002,ko01009,ko03011,ko03032,ko03400	-	-	-	Ribosomal_L13
	YP_009711969.1_heat-shock-protein-70-(chloroplast)-[Fragilariopsiscylindrus]	159749.E7BWL6	9.45e-298	828	COG0443@1|root,KOG0102@2759|Eukaryota,2XAKJ@2836|Bacillariophyta	2759|Eukaryota	O	heat shock	dnaK	GO:0000166,GO:0003674,GO:0005488,GO:0005524,GO:0005575,GO:0005576,GO:0005622,GO:0005623,GO:0005634,GO:0005737,GO:0005739,GO:0006605,GO:0006810,GO:0006886,GO:0006950,GO:0008104,GO:0008144,GO:0008150,GO:0009266,GO:0009408,GO:0009409,GO:0009507,GO:0009526,GO:0009532,GO:0009536,GO:0009570,GO:0009579,GO:0009628,GO:0009941,GO:0010035,GO:0010038,GO:0015031,GO:0015833,GO:0017076,GO:0030554,GO:0031967,GO:…	-	ko:K03283	ko03040,ko04010,ko04141,ko04144,ko04213,ko04612,ko04915,ko05134,ko05145,ko05162,ko05164,ko05169,map03040,map04010,map04141,map04144,map04213,map04612,map04915,map05134,map05145,map05162,map05164,map05169	M00353,M00355	-	-	ko00000,ko00001,ko00002,ko01009,ko03009,ko03029,ko03041,ko03051,ko03110,ko04131,ko04147,ko04516	1.A.33.1	-	-	HSP70
	YP_009711933.1_photosystem-I-p700-chlorophyll-A-apoprotein-B-(chloroplast)-[Fragilariopsiscylindrus]	35128.Thapsdraft1611	0	1470	28JJ8@1|root,2QRYE@2759|Eukaryota,2XEB4@2836|Bacillariophyta	2836|Bacillariophyta	C	PsaA and PsaB bind P700, the primary electron donor of photosystem I (PSI), as well as the electron acceptors A0, A1 and FX. PSI is a plastocyanin cytochrome c6-ferredoxin oxidoreductase, converting photonic excitation into a charge separation, which transfers an electron from the donor P700 chlorophyll pair to the spectroscopically characterized acceptors A0, A1, FX, FA and FB in turn. Oxidized …	psaB	GO:0003674,GO:0005488,GO:0005575,GO:0005622,GO:0005623,GO:0005737,GO:0009507,GO:0009534,GO:0009535,GO:0009536,GO:0009579,GO:0016020,GO:0016168,GO:0031976,GO:0031984,GO:0034357,GO:0042651,GO:0043167,GO:0043168,GO:0043226,GO:0043227,GO:0043229,GO:0043231,GO:0044422,GO:0044424,GO:0044434,GO:0044435,GO:0044436,GO:0044444,GO:0044446,GO:0044464,GO:0046906,GO:0048037,GO:0055035,GO:0097159,GO:1901363	-	ko:K02690	ko00195,ko01100,map00195,map01100	M00163	-	-	ko00000,ko00001,ko00002,ko00194	-	-	-	PsaA_PsaB
	YP_009711932.1_photosystem-I-P700-chlorophyll-a-apoprotein-.1_(chloroplast)-[Fragilariopsiscylindrus]	159749.E7BWJ3	0	1507	28JJ8@1|root,2QRYE@2759|Eukaryota	2759|Eukaryota	C	chlorophyll binding	psaA	GO:0005575,GO:0005622,GO:0005623,GO:0005737,GO:0009507,GO:0009534,GO:0009535,GO:0009536,GO:0009579,GO:0016020,GO:0031976,GO:0031984,GO:0034357,GO:0042651,GO:0043226,GO:0043227,GO:0043229,GO:0043231,GO:0044422,GO:0044424,GO:0044434,GO:0044435,GO:0044436,GO:0044444,GO:0044446,GO:0044464,GO:0055035	-	ko:K02689,ko:K02690	ko00195,ko01100,map00195,map01100	M00163	-	-	ko00000,ko00001,ko00002,ko00194	-	-	-	PsaA_PsaB
	YP_009711941.1_ribosomal-protein-S10-(chloroplast)-[Fragilariopsiscylindrus]	159749.E7BWP6	1.45e-37	129	COG0051@1|root,KOG0900@2759|Eukaryota	2759|Eukaryota	J	structural constituent of ribosome	rps20	GO:0000462,GO:0002181,GO:0003674,GO:0003676,GO:0003723,GO:0003729,GO:0003735,GO:0005198,GO:0005488,GO:0005575,GO:0005622,GO:0005623,GO:0005737,GO:0005829,GO:0005840,GO:0006139,GO:0006364,GO:0006396,GO:0006412,GO:0006518,GO:0006725,GO:0006807,GO:0008150,GO:0008152,GO:0009058,GO:0009059,GO:0009987,GO:0010467,GO:0015935,GO:0016070,GO:0016072,GO:0019538,GO:0022613,GO:0022626,GO:0022627,GO:0030490,GO:…	-	ko:K02946,ko:K02969	ko03010,map03010	M00177,M00178,M00179	-	-	br01610,ko00000,ko00001,ko00002,ko03011	-	-	-	Ribosomal_S10
	YP_009711970.1_cytochrome-c-biogenesis-protein-(chloroplast)-[Fragilariopsiscylindrus]	35128.Thapsdraft1441	8.61e-168	477	COG0755@1|root,2QU0T@2759|Eukaryota,2XFBW@2836|Bacillariophyta	2836|Bacillariophyta	P	Required during biogenesis of c-type cytochromes (cytochrome c6 and cytochrome f) at the step of heme attachment	ccsA	-	-	-	-	-	-	-	-	-	-	-	Cytochrom_C_asm
	YP_009711942.1_translation-elongation-factor-Tu-(chloroplast)-[Fragilariopsiscylindrus]	159749.E7BWP5	1.23e-274	753	COG0050@1|root,KOG0460@2759|Eukaryota,2XBKK@2836|Bacillariophyta	2759|Eukaryota	J	Elongation factor Tu	tufA	GO:0005575,GO:0005576,GO:0005622,GO:0005623,GO:0005634,GO:0005730,GO:0005737,GO:0009295,GO:0009507,GO:0009526,GO:0009532,GO:0009534,GO:0009535,GO:0009536,GO:0009570,GO:0009579,GO:0009941,GO:0016020,GO:0020011,GO:0031967,GO:0031974,GO:0031975,GO:0031976,GO:0031981,GO:0031984,GO:0034357,GO:0042651,GO:0043226,GO:0043227,GO:0043228,GO:0043229,GO:0043231,GO:0043232,GO:0043233,GO:0044422,GO:0044424,GO:…	-	ko:K02358	-	-	-	-	ko00000,ko03012,ko03029,ko04147	-	-	-	GTP_EFTU,GTP_EFTU_D2,GTP_EFTU_D3
	YP_009711936.1_60-kDa-chaperonin-(chloroplast)-[Fragilariopsiscylindrus]	159749.E7BWK9	0	852	COG0459@1|root,KOG0356@2759|Eukaryota,2XBJD@2836|Bacillariophyta	2759|Eukaryota	O	Belongs to the chaperonin (HSP60) family	groL	GO:0005575,GO:0005622,GO:0005623,GO:0005737,GO:0009507,GO:0009536,GO:0043226,GO:0043227,GO:0043229,GO:0043231,GO:0044424,GO:0044444,GO:0044464	-	ko:K04077	ko03018,ko04212,ko04940,ko05134,ko05152,map03018,map04212,map04940,map05134,map05152	-	-	-	ko00000,ko00001,ko03019,ko03029,ko03110,ko04147	-	-	-	Cpn60_TCP1
	YP_009711935.1_photosystem-I-iron-sulfur-center-(chloroplast)-[Fragilariopsiscylindrus]	159749.E7BWK3	2.44e-40	134	COG1145@1|root,2S26M@2759|Eukaryota,2XGSJ@2836|Bacillariophyta	2836|Bacillariophyta	C	essential for photochemical activity. FB is the terminal electron acceptor of PSI, donating electrons to ferredoxin. The C-terminus interacts with PsaA B D and helps assemble the protein into the PSI complex. Required for binding of PsaD and PsaE to PSI. PSI is a plastocyanin cytochrome c6- ferredoxin oxidoreductase, converting photonic excitation into a charge separation, which transfers an elec…	psaC	-	-	ko:K02691	ko00195,ko01100,map00195,map01100	M00163	-	-	ko00000,ko00001,ko00002,ko00194	-	-	-	Fer4
	YP_009711974.1_ribosomal-protein-L32-(chloroplast)-[Fragilariopsiscylindrus]	159749.E7BWJ6	3.95e-19	79	2D06U@1|root,2SD16@2759|Eukaryota	2759|Eukaryota	S	Ribosomal L32p protein family	-	-	-	-	-	-	-	-	-	-	-	-	Ribosomal_L32p
	YP_009711937.1_photosystem-II-protein-W-(chloroplast)-[Fragilariopsiscylindrus]	55529.AAC35603	3.24e-54	172	2AR4E@1|root,2RMFI@2759|Eukaryota	2759|Eukaryota	S	photosynthesis	psbW	-	-	ko:K08903	ko00195,ko01100,map00195,map01100	-	-	-	ko00000,ko00001,ko00194	-	-	-	Psb28
	YP_009711971.1_ribosomal-protein-S6-(chloroplast)-[Fragilariopsiscylindrus]	35128.Thapsdraft1447	5.91e-41	137	28RUB@1|root,2QYHP@2759|Eukaryota,2XG8B@2836|Bacillariophyta	2836|Bacillariophyta	J	Binds together with S18 to 16S ribosomal RNA	rps6	GO:0003674,GO:0003676,GO:0003723,GO:0003735,GO:0005198,GO:0005488,GO:0005575,GO:0005622,GO:0005623,GO:0005737,GO:0009507,GO:0009536,GO:0019843,GO:0043226,GO:0043227,GO:0043229,GO:0043231,GO:0044424,GO:0044444,GO:0044464,GO:0070181,GO:0097159,GO:1901363	-	-	-	-	-	-	-	-	-	-	Ribosomal_S6
	YP_009711940.1_ribosomal-protein-S16-(chloroplast)-[Fragilariopsiscylindrus]	159749.E7BWL3	3.11e-31	111	COG0228@1|root,KOG3419@2759|Eukaryota,2XDZ6@2836|Bacillariophyta	2836|Bacillariophyta	J	Ribosomal protein S16	-	-	-	ko:K02959	ko03010,map03010	M00178	-	-	br01610,ko00000,ko00001,ko00002,ko03011,ko03029	-	-	-	Ribosomal_S16
	YP_009711977.1_hypothetical-protein-(chloroplast)-[Fragilariopsiscylindrus]	159749.E7BWK6	4.8e-284	785	COG0464@1|root,KOG0730@2759|Eukaryota	2759|Eukaryota	O	ATP binding	ycf46	-	-	-	-	-	-	-	-	-	-	-	AAA
	YP_009711972.1_thiamine-biosynthesis-protein-G-(chloroplast)-[Fragilariopsiscylindrus]	159749.E7BWL5	5.3e-157	444	COG2022@1|root,2RCR5@2759|Eukaryota,2XEJ1@2836|Bacillariophyta	2836|Bacillariophyta	H	Catalyzes the rearrangement of 1-deoxy-D-xylulose 5- phosphate (DXP) to produce the thiazole phosphate moiety of thiamine. Sulfur is provided by the thiocarboxylate moiety of the carrier protein ThiS. In vitro, sulfur can be provided by H(2)S	thiG	GO:0005575,GO:0005622,GO:0005623,GO:0005737,GO:0009507,GO:0009536,GO:0043226,GO:0043227,GO:0043229,GO:0043231,GO:0044424,GO:0044444,GO:0044464	-	-	-	-	-	-	-	-	-	-	ThiG
	YP_009711973.1_Clp-protease-ATP-binding-subunit-(chloroplast)-[Fragilariopsiscylindrus]	159749.E7BWK8	0	1069	COG0542@1|root,KOG1051@2759|Eukaryota,2XEW9@2836|Bacillariophyta	2836|Bacillariophyta	O	Belongs to the ClpA ClpB family	-	-	-	-	-	-	-	-	-	-	-	-	AAA,AAA_2,ClpB_D2-small,Clp_N
	YP_009711978.1_cytochrome-c-biogenesis-protein-(chloroplast)-[Fragilariopsiscylindrus]	159749.E7BWK5	4.14e-155	448	COG1333@1|root,2QRFF@2759|Eukaryota	2759|Eukaryota	O	cytochrome complex assembly	ccs1	-	-	ko:K07399	-	-	-	-	ko00000	-	-	-	ResB
	YP_009711939.1_ribosomal-protein-S4-(chloroplast)-[Fragilariopsiscylindrus]	159749.E7BWL2	2.81e-89	268	COG0522@1|root,KOG3301@2759|Eukaryota	2759|Eukaryota	J	positive regulation of translational fidelity	rps4	GO:0003674,GO:0003676,GO:0003723,GO:0003735,GO:0005198,GO:0005488,GO:0005575,GO:0005622,GO:0005623,GO:0005737,GO:0005840,GO:0006417,GO:0006450,GO:0008150,GO:0009507,GO:0009532,GO:0009536,GO:0009570,GO:0009889,GO:0009891,GO:0009893,GO:0010468,GO:0010556,GO:0010557,GO:0010604,GO:0010608,GO:0010628,GO:0015935,GO:0016020,GO:0019222,GO:0019843,GO:0031323,GO:0031325,GO:0031326,GO:0031328,GO:0032268,GO:…	-	ko:K02986	ko03010,map03010	M00178,M00179	-	-	br01610,ko00000,ko00001,ko00002,ko03011	-	-	-	Ribosomal_S4,S4
	YP_009711975.1_LysR-transcriptional-regulator-(chloroplast)-[Fragilariopsiscylindrus]	159749.E7BWJ7	7.9e-103	308	COG0583@1|root,2S17Z@2759|Eukaryota	2759|Eukaryota	K	DNA-binding transcription factor activity	rbcR	GO:0005575,GO:0005622,GO:0005623,GO:0005737,GO:0009507,GO:0009536,GO:0043226,GO:0043227,GO:0043229,GO:0043231,GO:0044424,GO:0044444,GO:0044464	-	-	-	-	-	-	-	-	-	-	HTH_1,LysR_substrate
	QGA73681.1_ribosomal-protein-S8-(chloroplast)-[Fragilariopsiscylindrus]	159749.E7BWN1	5.27e-65	201	COG0096@1|root,KOG1754@2759|Eukaryota	2759|Eukaryota	J	structural constituent of ribosome	rps8	GO:0003674,GO:0003735,GO:0005198,GO:0005575,GO:0005622,GO:0005623,GO:0005737,GO:0005829,GO:0005840,GO:0009507,GO:0009526,GO:0009532,GO:0009536,GO:0009570,GO:0009941,GO:0015935,GO:0016020,GO:0022626,GO:0022627,GO:0031967,GO:0031975,GO:0032991,GO:0043226,GO:0043227,GO:0043228,GO:0043229,GO:0043231,GO:0043232,GO:0044391,GO:0044422,GO:0044424,GO:0044434,GO:0044435,GO:0044444,GO:0044445,GO:0044446,GO:…	-	ko:K02994	ko03010,map03010	M00178,M00179	-	-	br01610,ko00000,ko00001,ko00002,ko03011	-	-	-	Ribosomal_L14,Ribosomal_L6,Ribosomal_S8
	QGA73679.1_50S-ribosomal-protein-L23-(chloroplast)-[Fragilariopsiscylindrus]	159749.E7BWL9	7.3e-38	129	COG0089@1|root,2SAK4@2759|Eukaryota	2759|Eukaryota	J	rRNA binding	rpl23	GO:0000027,GO:0003674,GO:0003676,GO:0003723,GO:0003735,GO:0005198,GO:0005488,GO:0005575,GO:0005622,GO:0005623,GO:0005737,GO:0005829,GO:0005840,GO:0006412,GO:0006518,GO:0006807,GO:0006996,GO:0008150,GO:0008152,GO:0009058,GO:0009059,GO:0009507,GO:0009536,GO:0009987,GO:0010467,GO:0015934,GO:0016043,GO:0019538,GO:0022607,GO:0022613,GO:0022618,GO:0022625,GO:0022626,GO:0032991,GO:0034622,GO:0034641,GO:…	-	ko:K02892	ko03010,map03010	M00178,M00179	-	-	br01610,ko00000,ko00001,ko00002,ko03011	-	-	-	Ribosomal_L23
	QGA73678.1_preprotein-translocase-subunit-A-(chloroplast)-[Fragilariopsiscylindrus]	159749.E7BWK0	2.62e-108	342	COG0653@1|root,2QS7I@2759|Eukaryota,2XADP@2836|Bacillariophyta	2759|Eukaryota	U	Protein translocase subunit secA	secA	-	-	-	-	-	-	-	-	-	-	-	SecA_DEAD,SecA_PP_bind,SecA_SW
	QGA73677.1_ribosomal-protein-L35-(chloroplast)-[Fragilariopsiscylindrus]	159749.E7BWH7	1.36e-25	95.9	2E9KB@1|root,2SFXQ@2759|Eukaryota	2759|Eukaryota	J	Ribosomal protein L35	rpl35	GO:0005575,GO:0005622,GO:0005623,GO:0005737,GO:0009507,GO:0009536,GO:0043226,GO:0043227,GO:0043229,GO:0043231,GO:0044424,GO:0044444,GO:0044464	-	-	-	-	-	-	-	-	-	-	Ribosomal_L35p
	QGA73676.1_50S-ribosomal-protein-L20-(chloroplast)-[Fragilariopsiscylindrus]	159749.E7BWH8	2.45e-47	154	COG0292@1|root,KOG4707@2759|Eukaryota	2759|Eukaryota	J	rRNA binding	rpl20	GO:0000027,GO:0003674,GO:0003735,GO:0005198,GO:0005575,GO:0005622,GO:0005623,GO:0005737,GO:0006996,GO:0008150,GO:0009507,GO:0009526,GO:0009532,GO:0009536,GO:0009570,GO:0009941,GO:0009987,GO:0016043,GO:0022607,GO:0022613,GO:0022618,GO:0031967,GO:0031975,GO:0034622,GO:0042254,GO:0042255,GO:0042273,GO:0043226,GO:0043227,GO:0043229,GO:0043231,GO:0043933,GO:0044085,GO:0044422,GO:0044424,GO:0044434,GO:…	-	ko:K02887	ko03010,map03010	M00178	-	-	br01610,ko00000,ko00001,ko00002,ko03011	-	-	-	Ribosomal_L20
	QGA73675.1_ribosomal-protein-S14-(chloroplast)-[Fragilariopsiscylindrus]	159749.E7BWC3	5.93e-52	165	COG0199@1|root,KOG1741@2759|Eukaryota,2XGBA@2836|Bacillariophyta	2836|Bacillariophyta	J	Binds 16S rRNA, required for the assembly of 30S particles	-	GO:0003674,GO:0003735,GO:0005198,GO:0005575,GO:0005622,GO:0005623,GO:0005737,GO:0005840,GO:0006412,GO:0006518,GO:0006807,GO:0008150,GO:0008152,GO:0009058,GO:0009059,GO:0009507,GO:0009536,GO:0009987,GO:0010467,GO:0015935,GO:0019538,GO:0032991,GO:0034641,GO:0034645,GO:0043043,GO:0043170,GO:0043226,GO:0043227,GO:0043228,GO:0043229,GO:0043231,GO:0043232,GO:0043603,GO:0043604,GO:0044237,GO:0044238,GO:…	-	ko:K02954	ko03010,map03010	M00178,M00179	-	-	br01610,ko00000,ko00001,ko00002,ko03011	-	-	-	Ribosomal_S14
	QGA73674.1_2-Cys-peroxiredoxin-(chloroplast)-[Fragilariopsiscylindrus]	159749.E7BWH6	1.46e-103	304	COG0450@1|root,KOG0852@2759|Eukaryota,2XFG5@2836|Bacillariophyta	2836|Bacillariophyta	O	Redoxin	ycf42	-	1.11.1.15	ko:K03386	ko04214,map04214	-	-	-	ko00000,ko00001,ko01000,ko04147	-	-	-	AhpC-TSA
	QGA73673.1_Mg-protoporphyrin-IX-chelatase-(chloroplast)-[Fragilariopsiscylindrus]	35128.Thapsdraft980	2.75e-204	571	COG1239@1|root,2QRUY@2759|Eukaryota,2XEQ7@2836|Bacillariophyta	2836|Bacillariophyta	Q	Involved in chlorophyll biosynthesis. Catalyzes the insertion of magnesium ion into protoporphyrin IX to yield Mg- protoporphyrin IX	-	-	-	-	-	-	-	-	-	-	-	-	Mg_chelatase
	QGA73672.1_replication-helicase-subunit-(chloroplast)-[Fragilariopsiscylindrus]	159749.E7BWC6	7.82e-120	366	COG0305@1|root,2QRXQ@2759|Eukaryota,2XEMK@2836|Bacillariophyta	2836|Bacillariophyta	L	DnaB-like helicase N terminal domain	dnaB	-	-	-	-	-	-	-	-	-	-	-	DnaB,DnaB_C
	QGA73670.1_hypothetical-protein-(chloroplast)-[Fragilariopsiscylindrus]	159749.E7BWH9	6.2e-209	591	COG3854@1|root,2QQ4X@2759|Eukaryota,2XEFS@2836|Bacillariophyta	2836|Bacillariophyta	L	AAA domain	ycf45	-	-	-	-	-	-	-	-	-	-	-	-
	QGA73669.1_50S-ribosomal-protein-L.1_(chloroplast)-[Fragilariopsiscylindrus]	159749.E7BWC7	5.38e-81	241	COG0080@1|root,KOG3257@2759|Eukaryota	2759|Eukaryota	J	rRNA binding	rpl11	GO:0000027,GO:0003674,GO:0003676,GO:0003723,GO:0003735,GO:0005198,GO:0005488,GO:0005575,GO:0005622,GO:0005623,GO:0005737,GO:0005829,GO:0005840,GO:0006412,GO:0006518,GO:0006807,GO:0006996,GO:0008150,GO:0008152,GO:0009058,GO:0009059,GO:0009507,GO:0009526,GO:0009532,GO:0009536,GO:0009570,GO:0009941,GO:0009987,GO:0010467,GO:0015934,GO:0016020,GO:0016043,GO:0019538,GO:0019843,GO:0022607,GO:0022613,GO:…	-	ko:K02863,ko:K02867	ko03010,map03010	M00178,M00179	-	-	br01610,ko00000,ko00001,ko00002,ko03011	-	-	-	Ribosomal_L11,Ribosomal_L11_N
	QGA73668.1_photosystem-II-10-kDa-phosphoprotein-(chloroplast)-[Fragilariopsiscylindrus]	159749.E7BWH4	1.67e-36	123	2E1MV@1|root,2S8Y7@2759|Eukaryota,2XHB0@2836|Bacillariophyta	2836|Bacillariophyta	C	One of the components of the core complex of photosystem II (PSII), required for its stability and or assembly. PSII is a light-driven water plastoquinone oxidoreductase that uses light energy to abstract electrons from H(2)O, generating O(2) and a proton gradient subsequently used for ATP formation. It consists of a core antenna complex that captures photons, and an electron transfer chain that …	psbH	-	-	ko:K02709	ko00195,ko01100,map00195,map01100	-	-	-	ko00000,ko00001,ko00194	-	-	-	PsbH
	QGA73667.1_photosystem-II-47-kDa-protein-(chloroplast)-[Fragilariopsiscylindrus]	159749.E7BWH1	0	1036	28JG1@1|root,2QRV6@2759|Eukaryota,2XEM0@2836|Bacillariophyta	2836|Bacillariophyta	P	One of the components of the core complex of photosystem II (PSII). It binds chlorophyll and helps catalyze the primary light-induced photochemical processes of PSII. PSII is a light- driven water plastoquinone oxidoreductase, using light energy to abstract electrons from H(2)O, generating O(2) and a proton gradient subsequently used for ATP formation	psbB	-	-	ko:K02704	ko00195,ko01100,map00195,map01100	M00161	-	-	ko00000,ko00001,ko00002,ko00194	-	-	-	PSII
	QGA73666.1_50S-ribosomal-protein-.1_(chloroplast)-[Fragilariopsiscylindrus]	35128.Thapsdraft1911	3.09e-121	350	COG0081@1|root,KOG1569@2759|Eukaryota,2XFIB@2836|Bacillariophyta	2836|Bacillariophyta	J	Binds directly to 23S rRNA. Might be involved in E site tRNA release	-	GO:0000470,GO:0003674,GO:0003676,GO:0003723,GO:0005488,GO:0005575,GO:0005622,GO:0005623,GO:0005737,GO:0005829,GO:0005840,GO:0006139,GO:0006364,GO:0006396,GO:0006412,GO:0006518,GO:0006725,GO:0006807,GO:0008150,GO:0008152,GO:0009058,GO:0009059,GO:0009507,GO:0009536,GO:0009987,GO:0010467,GO:0015934,GO:0016070,GO:0016072,GO:0019538,GO:0022613,GO:0022625,GO:0022626,GO:0032991,GO:0034470,GO:0034641,GO:…	-	-	-	-	-	-	-	-	-	-	Ribosomal_L1
	QGA73665.1_cell-division-protein-FtsH-like-protein-(chloroplast)-[Fragilariopsiscylindrus]	35128.Thapsdraft1720	0	921	COG0465@1|root,KOG0731@2759|Eukaryota,2XEEJ@2836|Bacillariophyta	2836|Bacillariophyta	O	Acts as a processive, ATP-dependent zinc metallopeptidase	-	-	-	-	-	-	-	-	-	-	-	-	AAA,Peptidase_M41
	QGA73664.1_ribosomal-protein-L12-(chloroplast)-[Fragilariopsiscylindrus]	159749.E7BWC9	2.93e-58	183	COG0222@1|root,KOG1715@2759|Eukaryota	2759|Eukaryota	J	structural constituent of ribosome	rpl12	GO:0000311,GO:0000313,GO:0000315,GO:0005575,GO:0005622,GO:0005623,GO:0005737,GO:0005840,GO:0005911,GO:0006412,GO:0006518,GO:0006807,GO:0006950,GO:0006952,GO:0008150,GO:0008152,GO:0009058,GO:0009059,GO:0009295,GO:0009506,GO:0009507,GO:0009526,GO:0009532,GO:0009534,GO:0009535,GO:0009536,GO:0009547,GO:0009570,GO:0009579,GO:0009605,GO:0009607,GO:0009617,GO:0009719,GO:0009725,GO:0009735,GO:0009941,GO:…	-	ko:K02863,ko:K02935	ko03010,map03010	M00178,M00179	-	-	br01610,ko00000,ko00001,ko00002,ko03011	-	-	-	Ribosomal_L12,Ribosomal_L12_N
	QGA73663.1_ATP-synthase-C.1_delta-subunit-(chloroplast)-[Fragilariopsiscylindrus]	35128.Thapsdraft1023	2.44e-90	269	COG0712@1|root,KOG1662@2759|Eukaryota,2XERP@2836|Bacillariophyta	2836|Bacillariophyta	C	F(1)F(0) ATP synthase produces ATP from ADP in the presence of a proton or sodium gradient. F-type ATPases consist of two structural domains, F(1) containing the extramembraneous catalytic core and F(0) containing the membrane proton channel, linked together by a central stalk and a peripheral stalk. During catalysis, ATP synthesis in the catalytic domain of F(1) is coupled via a rotary mechanism…	atpD	-	-	ko:K02113	ko00190,ko00195,ko01100,map00190,map00195,map01100	M00157	-	-	ko00000,ko00001,ko00002,ko00194	3.A.2.1	-	-	OSCP
	QGA73662.1_iron-sulfur-cluster-formation-ABC-transporter-(chloroplast)-[Fragilariopsiscylindrus]	35128.Thapsdraft1319	1.65e-147	419	COG0396@1|root,2QS88@2759|Eukaryota,2XFH5@2836|Bacillariophyta	2836|Bacillariophyta	Q	ABC transporter	-	-	-	-	-	-	-	-	-	-	-	-	ABC_tran
	QGA73661.1_ATP-synthase-CF0-C-chain-subunit-III-(chloroplast)-[Fragilariopsiscylindrus]	35128.Thapsdraft1290	3.31e-43	141	COG0636@1|root,KOG0232@2759|Eukaryota,2XGQC@2836|Bacillariophyta	2836|Bacillariophyta	C	F(1)F(0) ATP synthase produces ATP from ADP in the presence of a proton or sodium gradient. F-type ATPases consist of two structural domains, F(1) containing the extramembraneous catalytic core and F(0) containing the membrane proton channel, linked together by a central stalk and a peripheral stalk. During catalysis, ATP synthesis in the catalytic domain of F(1) is coupled via a rotary mechanism…	atpH	GO:0003674,GO:0003824,GO:0005215,GO:0005575,GO:0005622,GO:0005623,GO:0006139,GO:0006163,GO:0006164,GO:0006725,GO:0006753,GO:0006754,GO:0006793,GO:0006796,GO:0006807,GO:0006810,GO:0006811,GO:0006812,GO:0008150,GO:0008152,GO:0008324,GO:0009058,GO:0009117,GO:0009123,GO:0009124,GO:0009126,GO:0009127,GO:0009141,GO:0009142,GO:0009144,GO:0009145,GO:0009150,GO:0009152,GO:0009156,GO:0009161,GO:0009165,GO:…	-	ko:K02110	ko00190,ko00195,ko01100,map00190,map00195,map01100	M00157	-	-	ko00000,ko00001,ko00002,ko00194	3.A.2.1	-	-	ATP-synt_C
	QGA73660.1_ATP-synthase-CF0-B-chain-subunit-I-(chloroplast)-[Fragilariopsiscylindrus]	35128.Thapsdraft1318	1.24e-67	211	2CZSM@1|root,2SBID@2759|Eukaryota,2XFN0@2836|Bacillariophyta	2836|Bacillariophyta	C	ATP synthase subunit b', chloroplastic	atpF	-	-	ko:K02109	ko00190,ko00195,ko01100,map00190,map00195,map01100	M00157	-	-	ko00000,ko00001,ko00002,ko00194	3.A.2.1	-	-	ATP-synt_B
	QGA73659.1_photosystem-I-assembly-protein-Ycf4-(chloroplast)-[Fragilariopsiscylindrus]	35128.Thapsdraft1304	7.65e-98	287	2CNI2@1|root,2QWGG@2759|Eukaryota,2XE1A@2836|Bacillariophyta	2836|Bacillariophyta	C	Seems to be required for the assembly of the photosystem I complex	ycf4	GO:0005575,GO:0005622,GO:0005623,GO:0005737,GO:0009507,GO:0009536,GO:0043226,GO:0043227,GO:0043229,GO:0043231,GO:0044424,GO:0044444,GO:0044464	-	-	-	-	-	-	-	-	-	-	Ycf4
	QGA73658.1_ATP-synthase-CF0-A-chain-subunit-IV-(chloroplast)-[Fragilariopsiscylindrus]	35128.Thapsdraft1378	1.56e-151	428	COG0356@1|root,KOG4665@2759|Eukaryota,2XF1K@2836|Bacillariophyta	2836|Bacillariophyta	P	it plays a direct role in the translocation of protons across the membrane	atpI	-	-	ko:K02108	ko00190,ko00195,ko01100,map00190,map00195,map01100	M00157	-	-	ko00000,ko00001,ko00002,ko00194,ko03110	3.A.2.1	-	-	ATP-synt_A
	QGA73657.1_iron-sulfur-cluster-formation-ABC-transporter-(chloroplast)-[Fragilariopsiscylindrus]	159749.E7BWI2	2.05e-291	802	COG0719@1|root,2QRGW@2759|Eukaryota,2XEEX@2836|Bacillariophyta	2836|Bacillariophyta	O	Uncharacterized protein family (UPF0051)	-	-	-	-	-	-	-	-	-	-	-	-	UPF0051
	QGA73656.1_ATP-synthase-C.1_subunit-alpha-(chloroplast)-[Fragilariopsiscylindrus]	35128.Thapsdraft1287	0	848	COG0056@1|root,KOG1353@2759|Eukaryota,2XEPU@2836|Bacillariophyta	2836|Bacillariophyta	F	Produces ATP from ADP in the presence of a proton gradient across the membrane. The alpha chain is a regulatory subunit	-	-	3.6.3.14	ko:K02111	ko00190,ko00195,ko01100,map00190,map00195,map01100	M00157	-	-	ko00000,ko00001,ko00002,ko00194,ko01000	3.A.2.1	-	-	ATP-synt_ab,ATP-synt_ab_C,ATP-synt_ab_N
	QGA73655.1_ATP-synthase-CF0-B_-chain-subunit-II-(chloroplast)-[Fragilariopsiscylindrus]	35128.Thapsdraft598	7.11e-68	209	COG0711@1|root,2S8NX@2759|Eukaryota,2XFCS@2836|Bacillariophyta	2836|Bacillariophyta	C	ATP synthase subunit b', chloroplastic	atpG	-	-	ko:K02109	ko00190,ko00195,ko01100,map00190,map00195,map01100	M00157	-	-	ko00000,ko00001,ko00002,ko00194	3.A.2.1	-	-	ATP-synt_B
	QGA73654.1_photosystem-II-protein-V-(chloroplast)-[Fragilariopsiscylindrus]	159749.K0RTY3	5.31e-55	172	2CHYC@1|root,2S3QA@2759|Eukaryota,2XGKP@2836|Bacillariophyta	2836|Bacillariophyta	C	This b-type cytochrome is tightly associated with the reaction center of photosystem II (PSII). PSII is a light-driven water plastoquinone oxidoreductase that uses light energy to abstract electrons from H(2)O, generating O(2) and a proton gradient subsequently used for ATP formation. It consists of a core antenna complex that captures photons, and an electron transfer chain that converts photoni…	psbE	-	-	ko:K02707	ko00195,ko01100,map00195,map01100	M00161	-	-	ko00000,ko00001,ko00002,ko00194	-	-	-	Cytochrom_B559,Cytochrom_B559a
	QGA73653.1_ribulose-1,5-bisphosphate-carboxylase/oxygenase-small-subunit-(chloroplast)-[Fragilariopsiscylindrus]	159749.E7BWI0	6.59e-68	207	COG4451@1|root,2QTPB@2759|Eukaryota	2759|Eukaryota	C	ribulose-bisphosphate carboxylase activity	rbcS	GO:0005575,GO:0005622,GO:0005623,GO:0005737,GO:0009507,GO:0009536,GO:0043226,GO:0043227,GO:0043229,GO:0043231,GO:0044424,GO:0044444,GO:0044464	4.1.1.39	ko:K01602	ko00630,ko00710,ko01100,ko01120,ko01200,map00630,map00710,map01100,map01120,map01200	M00165,M00166,M00532	R00024,R03140	RC00172,RC00859	ko00000,ko00001,ko00002,ko01000	-	-	iRC1080.CRv4_Au5_s2_g9202_t1	RbcS,RuBisCO_small
	QGA73652.1_photosystem-I-assembly-protein-ycf3-(chloroplast)-[Fragilariopsiscylindrus]	159749.E7BWD7	1.24e-61	195	COG0457@1|root,KOG1124@2759|Eukaryota,2XE9K@2836|Bacillariophyta	2836|Bacillariophyta	S	Essential for the assembly of the photosystem I (PSI) complex. May act as a chaperone-like factor to guide the assembly of the PSI subunits	ycf3	-	-	-	-	-	-	-	-	-	-	-	TPR_1,TPR_8
	QGA73651.1_photosystem-I-protein-L-(chloroplast)-[Fragilariopsiscylindrus]	159749.K0RF56	2.73e-87	258	28NVH@1|root,2QVFH@2759|Eukaryota,2XFNZ@2836|Bacillariophyta	2836|Bacillariophyta	C	Photosystem I reaction centre subunit XI	psaL	-	-	ko:K02699	ko00195,ko01100,map00195,map01100	-	-	-	ko00000,ko00001,ko00194	-	-	-	PsaL
	QGA73650.1_ribosomal-protein-S18-(chloroplast)-[Fragilariopsiscylindrus]	35128.Thapsdraft1251	6.73e-34	117	KOG3162@1|root,KOG3162@2759|Eukaryota,2XH9V@2836|Bacillariophyta	2836|Bacillariophyta	J	Ribosomal protein S18	-	GO:0003674,GO:0003735,GO:0005198,GO:0005575,GO:0005622,GO:0005623,GO:0005737,GO:0005829,GO:0005840,GO:0006412,GO:0006518,GO:0006807,GO:0008150,GO:0008152,GO:0009058,GO:0009059,GO:0009507,GO:0009536,GO:0009987,GO:0010467,GO:0015935,GO:0019538,GO:0022626,GO:0022627,GO:0032991,GO:0034641,GO:0034645,GO:0043043,GO:0043170,GO:0043226,GO:0043227,GO:0043228,GO:0043229,GO:0043231,GO:0043232,GO:0043603,GO:…	-	-	-	-	-	-	-	-	-	-	Ribosomal_S18
	QGA73649.1_ribulose-1,5-bisphosphate-carboxylase/oxygenase-large-subunit-(chloroplast)-[Fragilariopsiscylindrus]	159749.E7BWI1	0	936	COG1850@1|root,2QTI9@2759|Eukaryota,2XE5R@2836|Bacillariophyta	2836|Bacillariophyta	Q	RuBisCO catalyzes two reactions the carboxylation of D- ribulose 1,5-bisphosphate, the primary event in carbon dioxide fixation, as well as the oxidative fragmentation of the pentose substrate in the photorespiration process. Both reactions occur simultaneously and in competition at the same active site	-	GO:0005575,GO:0005622,GO:0005623,GO:0005737,GO:0009507,GO:0009536,GO:0043226,GO:0043227,GO:0043229,GO:0043231,GO:0044424,GO:0044444,GO:0044464	4.1.1.39	ko:K01601	ko00630,ko00710,ko01100,ko01120,ko01200,map00630,map00710,map01100,map01120,map01200	M00165,M00166,M00532	R00024,R03140	RC00172,RC00859	ko00000,ko00001,ko00002,ko01000	-	-	-	RuBisCO_large,RuBisCO_large_N
	QGA73648.1_cytochrome-f-(chloroplast)-[Fragilariopsiscylindrus]	159749.E7BWE1	4.98e-178	501	2CMAK@1|root,2QPT8@2759|Eukaryota,2XE9B@2836|Bacillariophyta	2836|Bacillariophyta	C	Component of the cytochrome b6-f complex, which mediates electron transfer between photosystem II (PSII) and photosystem I (PSI), cyclic electron flow around PSI, and state transitions	petA	GO:0005575,GO:0005622,GO:0005623,GO:0005737,GO:0009507,GO:0009536,GO:0043226,GO:0043227,GO:0043229,GO:0043231,GO:0044424,GO:0044444,GO:0044464	-	ko:K02634	ko00195,ko01100,map00195,map01100	M00162	-	-	ko00000,ko00001,ko00002,ko00194	-	-	-	Apocytochr_F_C,Apocytochr_F_N
	QGA73647.1_Rubisco-expression-protein-(chloroplast)-[Fragilariopsiscylindrus]	35128.Thapsdraft1306	1.93e-183	513	COG0464@1|root,KOG0730@2759|Eukaryota,2XFQN@2836|Bacillariophyta	2836|Bacillariophyta	O	ATPase family associated with various cellular activities (AAA)	cbbX	-	-	-	-	-	-	-	-	-	-	-	AAA
	QGA73646.1_photosystem-II-protein-Z-(chloroplast)-[Fragilariopsiscylindrus]	35128.Thapsdraft1426	2.17e-23	90.1	28WH7@1|root,2R399@2759|Eukaryota,2XH85@2836|Bacillariophyta	2836|Bacillariophyta	G	Controls the interaction of photosystem II (PSII) cores with the light-harvesting antenna	psbZ	-	-	ko:K02724	ko00195,ko01100,map00195,map01100	-	-	-	ko00000,ko00001,ko00194	-	-	-	Ycf9
	QGA73645.1_hypothetical-protein-(chloroplast)-[Fragilariopsiscylindrus]	35128.Thapsdraft1380	1.25e-185	521	COG0702@1|root,KOG1203@2759|Eukaryota,2XF8I@2836|Bacillariophyta	2836|Bacillariophyta	G	NmrA-like family	ycf39	-	-	-	-	-	-	-	-	-	-	-	NmrA
	QGA73644.1_photosystem-I-protein-subunit-III-(chloroplast)-[Fragilariopsiscylindrus]	159749.E7BWC1	6.1e-106	308	28NRD@1|root,2QTZ8@2759|Eukaryota,2XFHA@2836|Bacillariophyta	2836|Bacillariophyta	O	Photosystem I reaction centre subunit III	-	-	-	ko:K02694	ko00195,ko01100,map00195,map01100	M00163	-	-	ko00000,ko00001,ko00002,ko00194	-	-	-	PSI_PsaF
	QGA73643.1_ATP-synthase-C.1_epsilon-subunit-(chloroplast)-[Fragilariopsiscylindrus]	159749.E7BWD9	1.7e-71	217	COG0355@1|root,KOG1758@2759|Eukaryota	2759|Eukaryota	C	proton-transporting ATP synthase activity, rotational mechanism	atpE	GO:0006139,GO:0006163,GO:0006164,GO:0006725,GO:0006753,GO:0006754,GO:0006793,GO:0006796,GO:0006807,GO:0006810,GO:0006811,GO:0006812,GO:0008150,GO:0008152,GO:0009058,GO:0009117,GO:0009123,GO:0009124,GO:0009126,GO:0009127,GO:0009141,GO:0009142,GO:0009144,GO:0009145,GO:0009150,GO:0009152,GO:0009156,GO:0009161,GO:0009165,GO:0009167,GO:0009168,GO:0009199,GO:0009201,GO:0009205,GO:0009206,GO:0009259,GO:…	-	ko:K02114,ko:K02134	ko00190,ko00195,ko01100,ko04714,ko05010,ko05012,ko05016,map00190,map00195,map01100,map04714,map05010,map05012,map05016	M00157,M00158	-	-	ko00000,ko00001,ko00002,ko00194	3.A.2.1	-	-	ATP-synt_DE,ATP-synt_DE_N,PPR
	QGA73642.1_ATP-synthase-C.1_beta-subunit-(chloroplast)-[Fragilariopsiscylindrus]	35128.Thapsdraft1563	8.38e-313	855	COG0055@1|root,KOG1350@2759|Eukaryota,2XE2T@2836|Bacillariophyta	2836|Bacillariophyta	C	Produces ATP from ADP in the presence of a proton gradient across the membrane. The catalytic sites are hosted primarily by the beta subunits	atpB	-	3.6.3.14	ko:K02112	ko00190,ko00195,ko01100,map00190,map00195,map01100	M00157	-	-	ko00000,ko00001,ko00002,ko00194,ko01000	3.A.2.1	-	-	ATP-synt_ab,ATP-synt_ab_N
	QGA73640.1_Sec-independent-protein-translocase-component-TatC-(chloroplast)-[Fragilariopsiscylindrus]	159749.E7BWE0	3.5e-135	387	COG0805@1|root,2QVCB@2759|Eukaryota	2759|Eukaryota	U	protein transport by the Tat complex	tatC	GO:0000003,GO:0003674,GO:0005215,GO:0005575,GO:0005622,GO:0005623,GO:0005737,GO:0005886,GO:0006810,GO:0006886,GO:0006996,GO:0008104,GO:0008150,GO:0008320,GO:0008565,GO:0009507,GO:0009534,GO:0009535,GO:0009536,GO:0009566,GO:0009567,GO:0009579,GO:0009657,GO:0009668,GO:0009977,GO:0009987,GO:0010027,GO:0015031,GO:0015291,GO:0015399,GO:0015405,GO:0015450,GO:0015833,GO:0016020,GO:0016021,GO:0016043,GO:…	-	ko:K02634,ko:K03118	ko00195,ko01100,ko03060,ko03070,map00195,map01100,map03060,map03070	M00162,M00336	-	-	ko00000,ko00001,ko00002,ko00194,ko02044	2.A.64	-	-	TatC
	QGA73639.1_photosystem-I-subunit-II-(chloroplast)-[Fragilariopsiscylindrus]	35128.Thapsdraft1339	9.82e-92	268	28I81@1|root,2QQIC@2759|Eukaryota,2XFIZ@2836|Bacillariophyta	2836|Bacillariophyta	S	PsaD	psaD	-	-	ko:K02692	ko00195,ko01100,map00195,map01100	M00163	-	-	ko00000,ko00001,ko00002,ko00194	-	-	-	PsaD
	QGA73638.1_cytochrome-b6-f-complex-subunit-IV-(chloroplast)-[Fragilariopsiscylindrus]	159749.K0RF53	2.38e-109	315	COG1290@1|root,KOG4663@2759|Eukaryota,2XEDT@2836|Bacillariophyta	2836|Bacillariophyta	C	Component of the cytochrome b6-f complex, which mediates electron transfer between photosystem II (PSII) and photosystem I (PSI), cyclic electron flow around PSI, and state transitions	petD	-	-	ko:K02637	ko00195,ko01100,map00195,map01100	M00162	-	-	ko00000,ko00001,ko00002,ko00194	-	-	-	Cytochrom_B_C
	QGA73637.1_ribosomal-protein-L19-(chloroplast)-[Fragilariopsiscylindrus]	159749.E7BWJ0	3.86e-55	174	COG0335@1|root,KOG1698@2759|Eukaryota,2XFXY@2836|Bacillariophyta	2836|Bacillariophyta	J	Ribosomal protein L19	-	GO:0000313,GO:0000315,GO:0003674,GO:0003735,GO:0005198,GO:0005575,GO:0005622,GO:0005623,GO:0005737,GO:0005739,GO:0005759,GO:0005761,GO:0005762,GO:0005840,GO:0009507,GO:0009536,GO:0015934,GO:0031974,GO:0032991,GO:0043226,GO:0043227,GO:0043228,GO:0043229,GO:0043231,GO:0043232,GO:0043233,GO:0044391,GO:0044422,GO:0044424,GO:0044429,GO:0044444,GO:0044446,GO:0044464,GO:0070013,GO:0098798,GO:1990904	-	-	-	-	-	-	-	-	-	-	Ribosomal_L19
	QGA73636.1_hypothetical-protein-(chloroplast)-[Fragilariopsiscylindrus]	2880.D1J770	1.06e-40	136	2901P@1|root,2SANI@2759|Eukaryota	2759|Eukaryota	S	Ycf66 protein N-terminus	ycf66	-	-	-	-	-	-	-	-	-	-	-	Ycf66_N
	QGA73635.1_ferredoxin-(chloroplast)-[Fragilariopsiscylindrus]	35128.Thapsdraft1258	2.16e-58	181	COG0633@1|root,2S3RJ@2759|Eukaryota,2XGJF@2836|Bacillariophyta	2836|Bacillariophyta	C	Ferredoxins are iron-sulfur proteins that transfer electrons in a wide variety of metabolic reactions	-	-	-	ko:K02639	ko00195,map00195	-	-	-	ko00000,ko00001,ko00194	-	-	-	Fer2
	QGA73634.1_cytochrome-b6-(chloroplast)-[Fragilariopsiscylindrus]	35128.Thapsdraft467	7.46e-149	419	COG1290@1|root,KOG4663@2759|Eukaryota,2XETT@2836|Bacillariophyta	2836|Bacillariophyta	C	Component of the cytochrome b6-f complex, which mediates electron transfer between photosystem II (PSII) and photosystem I (PSI), cyclic electron flow around PSI, and state transitions	petB	-	-	ko:K02635	ko00195,ko01100,map00195,map01100	M00162	-	-	ko00000,ko00001,ko00002,ko00194	-	-	-	Cytochrome_B
	QGA73633.1_photosystem-II-cytochrome-c550-(chloroplast)-[Fragilariopsiscylindrus]	159749.E7BWH0	5.04e-92	271	2CXNY@1|root,2RYSJ@2759|Eukaryota,2XEME@2836|Bacillariophyta	2836|Bacillariophyta	C	Low-potential cytochrome c that plays a role in the oxygen-evolving complex of photosystem II	-	-	-	ko:K02720	ko00195,ko01100,map00195,map01100	-	-	-	ko00000,ko00001,ko00194	-	-	-	Cytochrom_C550
	QGA73632.1_30S-ribosomal-protein-S20-(chloroplast)-[Fragilariopsiscylindrus]	35128.Thapsdraft989	6.37e-26	99	COG0268@1|root,2R9BJ@2759|Eukaryota,2XH98@2836|Bacillariophyta	2836|Bacillariophyta	J	Binds directly to 16S ribosomal RNA	-	GO:0005575,GO:0005622,GO:0005623,GO:0005737,GO:0009507,GO:0009536,GO:0043226,GO:0043227,GO:0043229,GO:0043231,GO:0044424,GO:0044444,GO:0044464	-	-	-	-	-	-	-	-	-	-	Ribosomal_S20p
	QGA73631.1_ribosomal-protein-L33-(chloroplast)-[Fragilariopsiscylindrus]	35128.Thapsdraft1243	1.92e-34	118	COG0267@1|root,2S7HT@2759|Eukaryota,2XH5S@2836|Bacillariophyta	2836|Bacillariophyta	J	Ribosomal protein L33	rpl33	GO:0005575,GO:0005622,GO:0005623,GO:0005737,GO:0009507,GO:0009536,GO:0043226,GO:0043227,GO:0043229,GO:0043231,GO:0044424,GO:0044444,GO:0044464	-	-	-	-	-	-	-	-	-	-	Ribosomal_L33
	QGA73630.1_photosystem-II-chlorophyll-A-core-antenna-apoprotein-CP43-(chloroplast)-[Fragilariopsiscylindrus]	159749.E7BWF9	0	978	28ISP@1|root,2QR3X@2759|Eukaryota,2XE5P@2836|Bacillariophyta	2836|Bacillariophyta	P	One of the components of the core complex of photosystem II (PSII). It binds chlorophyll and helps catalyze the primary light-induced photochemical processes of PSII. PSII is a light- driven water plastoquinone oxidoreductase, using light energy to abstract electrons from H(2)O, generating O(2) and a proton gradient subsequently used for ATP formation	-	-	-	ko:K02705	ko00195,ko01100,map00195,map01100	M00161	-	-	ko00000,ko00001,ko00002,ko00194	-	-	-	PSII
	QGA73629.1_30S-ribosomal-protein-S2-(chloroplast)-[Fragilariopsiscylindrus]	35128.Thapsdraft1676	6.14e-115	334	COG0052@1|root,KOG0832@2759|Eukaryota,2XE8D@2836|Bacillariophyta	2836|Bacillariophyta	J	Ribosomal protein S2	-	GO:0000313,GO:0000314,GO:0003674,GO:0003735,GO:0005198,GO:0005575,GO:0005622,GO:0005623,GO:0005737,GO:0005739,GO:0005759,GO:0005761,GO:0005763,GO:0005840,GO:0006412,GO:0006518,GO:0006807,GO:0008150,GO:0008152,GO:0009058,GO:0009059,GO:0009507,GO:0009536,GO:0009987,GO:0010467,GO:0015935,GO:0019538,GO:0031974,GO:0032991,GO:0034641,GO:0034645,GO:0043043,GO:0043170,GO:0043226,GO:0043227,GO:0043228,GO:…	-	-	-	-	-	-	-	-	-	-	Ribosomal_S2
	QGA73628.1_DNA-directed-RNA-polymerase-beta_-chain-(chloroplast)-[Fragilariopsiscylindrus]	35128.Thapsdraft2050	0	1545	COG0086@1|root,2RUNH@2759|Eukaryota,2XF5V@2836|Bacillariophyta	2836|Bacillariophyta	H	DNA-dependent RNA polymerase catalyzes the transcription of DNA into RNA using the four ribonucleoside triphosphates as substrates	rpoC2	GO:0005575,GO:0005622,GO:0005623,GO:0005737,GO:0009507,GO:0009536,GO:0043226,GO:0043227,GO:0043229,GO:0043231,GO:0044424,GO:0044444,GO:0044464	-	-	-	-	-	-	-	-	-	-	RNA_pol_Rpb1_3,RNA_pol_Rpb1_4,RNA_pol_Rpb1_5
	QGA73627.1_DNA-directed-RNA-polymerase-beta-subunit-(chloroplast)-[Fragilariopsiscylindrus]	159749.E7BWD3	0	1770	COG0085@1|root,KOG0214@2759|Eukaryota,2XEM3@2836|Bacillariophyta	2836|Bacillariophyta	K	DNA-dependent RNA polymerase catalyzes the transcription of DNA into RNA using the four ribonucleoside triphosphates as substrates	-	GO:0000428,GO:0005575,GO:0005622,GO:0005623,GO:0005737,GO:0009507,GO:0009536,GO:0030880,GO:0032991,GO:0043226,GO:0043227,GO:0043229,GO:0043231,GO:0044424,GO:0044444,GO:0044464,GO:0061695,GO:1902494,GO:1990234	-	-	-	-	-	-	-	-	-	-	RNA_pol_Rpb2_1,RNA_pol_Rpb2_2,RNA_pol_Rpb2_3,RNA_pol_Rpb2_45,RNA_pol_Rpb2_6,RNA_pol_Rpb2_7
	QGA73626.1_photosystem-II-protein-D2-(chloroplast)-[Fragilariopsiscylindrus]	159749.K0RGG6	4.68e-261	714	2CNIT@1|root,2QWJF@2759|Eukaryota	2759|Eukaryota	C	photosynthetic electron transport in photosystem II	psbD	GO:0005575,GO:0005622,GO:0005623,GO:0005737,GO:0009536,GO:0043226,GO:0043227,GO:0043229,GO:0043231,GO:0044424,GO:0044444,GO:0044464	1.10.3.9	ko:K02706	ko00195,ko01100,map00195,map01100	M00161	-	-	ko00000,ko00001,ko00002,ko00194,ko01000	-	-	-	PSII,Photo_RC
	QGA73625.1_DNA-directed-RNA-polymerase-beta_-chain-(chloroplast)-[Fragilariopsiscylindrus]	159749.E7BWD2	0	1128	COG0086@1|root,2RUNJ@2759|Eukaryota,2XENN@2836|Bacillariophyta	2836|Bacillariophyta	H	DNA-dependent RNA polymerase catalyzes the transcription of DNA into RNA using the four ribonucleoside triphosphates as substrates	-	GO:0000428,GO:0005575,GO:0005622,GO:0005623,GO:0005737,GO:0009507,GO:0009536,GO:0030880,GO:0032991,GO:0043226,GO:0043227,GO:0043229,GO:0043231,GO:0044424,GO:0044444,GO:0044464,GO:0061695,GO:1902494,GO:1990234	-	-	-	-	-	-	-	-	-	-	RNA_pol_Rpb1_1,RNA_pol_Rpb1_2,RNA_pol_Rpb1_3
	QGA73624.1_ribosomal-protein-L24-(chloroplast)-[Fragilariopsiscylindrus]	159749.E7BWM9	1.3e-31	112	COG0198@1|root,KOG1708@2759|Eukaryota	2759|Eukaryota	J	structural constituent of ribosome	rpl24	GO:0005575,GO:0005622,GO:0005623,GO:0005737,GO:0005829,GO:0005840,GO:0006412,GO:0006518,GO:0006807,GO:0006996,GO:0008150,GO:0008152,GO:0009058,GO:0009059,GO:0009507,GO:0009526,GO:0009532,GO:0009536,GO:0009570,GO:0009657,GO:0009941,GO:0009987,GO:0010467,GO:0015934,GO:0016043,GO:0019538,GO:0022625,GO:0022626,GO:0031967,GO:0031975,GO:0032544,GO:0032991,GO:0034641,GO:0034645,GO:0043043,GO:0043170,GO:…	-	ko:K02895	ko03010,map03010	M00178,M00179	-	-	br01610,ko00000,ko00001,ko00002,ko03011	-	-	-	KOW,ribosomal_L24
	QGA73623.1_ribosomal-protein-L.1_(chloroplast)-[Fragilariopsiscylindrus]	159749.E7BWP2	1.59e-32	114	COG0254@1|root,2S1BJ@2759|Eukaryota	2759|Eukaryota	J	rRNA binding	rpl31	GO:0005575,GO:0005622,GO:0005623,GO:0005737,GO:0009507,GO:0009526,GO:0009532,GO:0009536,GO:0009570,GO:0009941,GO:0031967,GO:0031975,GO:0043226,GO:0043227,GO:0043229,GO:0043231,GO:0044422,GO:0044424,GO:0044434,GO:0044435,GO:0044444,GO:0044446,GO:0044464	-	ko:K02909	ko03010,map03010	M00178	-	-	br01610,ko00000,ko00001,ko00002,ko03011	-	-	-	Ribosomal_L31
	QGA73622.1_50S-ribosomal-protein-L14-(chloroplast)-[Fragilariopsiscylindrus]	159749.E7BWM8	1.17e-70	214	COG0093@1|root,KOG0901@2759|Eukaryota	2759|Eukaryota	J	large ribosomal subunit rRNA binding	rpl14	GO:0000313,GO:0000315,GO:0003674,GO:0003676,GO:0003723,GO:0003735,GO:0005198,GO:0005488,GO:0005575,GO:0005622,GO:0005623,GO:0005737,GO:0005739,GO:0005759,GO:0005761,GO:0005762,GO:0005829,GO:0005840,GO:0008150,GO:0009507,GO:0009532,GO:0009534,GO:0009536,GO:0009547,GO:0009570,GO:0009579,GO:0009719,GO:0009725,GO:0009735,GO:0010033,GO:0015934,GO:0019843,GO:0022625,GO:0022626,GO:0031974,GO:0031976,GO:…	-	ko:K02874	ko03010,map03010	M00178,M00179	-	-	br01610,ko00000,ko00001,ko00002,ko03011	-	-	-	Ribosomal_L14,Ribosomal_L16
	QGA73621.1_ribosomal-protein-S3-(chloroplast)-[Fragilariopsiscylindrus]	159749.E7BWM4	2.15e-97	289	COG0092@1|root,2QV63@2759|Eukaryota	2759|Eukaryota	J	structural constituent of ribosome	rps3	GO:0002181,GO:0003674,GO:0003735,GO:0005198,GO:0005575,GO:0005622,GO:0005623,GO:0005737,GO:0005829,GO:0005840,GO:0006412,GO:0006518,GO:0006807,GO:0008150,GO:0008152,GO:0009058,GO:0009059,GO:0009295,GO:0009507,GO:0009526,GO:0009532,GO:0009536,GO:0009570,GO:0009941,GO:0009987,GO:0010467,GO:0015935,GO:0016020,GO:0019538,GO:0022626,GO:0022627,GO:0031967,GO:0031975,GO:0032991,GO:0034641,GO:0034645,GO:…	-	ko:K02982	ko03010,map03010	M00178,M00179	-	-	br01610,ko00000,ko00001,ko00002,ko03011	-	-	-	KH_2,Ribosomal_S3_C
	QGA73619.1_ribosomal-protein-S12-(chloroplast)-[Fragilariopsiscylindrus]	159749.E7BWP3	1.16e-76	229	COG0048@1|root,KOG1750@2759|Eukaryota	2759|Eukaryota	J	structural constituent of ribosome	rps12	GO:0003674,GO:0003735,GO:0005198,GO:0005575,GO:0005622,GO:0005623,GO:0005737,GO:0005840,GO:0006412,GO:0006518,GO:0006807,GO:0008150,GO:0008152,GO:0009058,GO:0009059,GO:0009507,GO:0009532,GO:0009534,GO:0009536,GO:0009570,GO:0009579,GO:0009987,GO:0010467,GO:0019538,GO:0031976,GO:0031984,GO:0032991,GO:0034641,GO:0034645,GO:0043043,GO:0043170,GO:0043226,GO:0043227,GO:0043228,GO:0043229,GO:0043231,GO:…	-	ko:K02950,ko:K02992	ko03010,map03010	M00178,M00179	-	-	br01610,ko00000,ko00001,ko00002,ko03011	-	-	-	Ribosom_S12_S23
	QGA73618.1_30S-ribosomal-protein-S9-(chloroplast)-[Fragilariopsiscylindrus]	159749.E7BWP1	2.95e-59	186	COG0103@1|root,KOG1697@2759|Eukaryota	2759|Eukaryota	J	structural constituent of ribosome	rps9	GO:0000312,GO:0000313,GO:0000314,GO:0000462,GO:0003674,GO:0003676,GO:0003723,GO:0003735,GO:0005198,GO:0005488,GO:0005575,GO:0005622,GO:0005623,GO:0005737,GO:0005840,GO:0006139,GO:0006364,GO:0006396,GO:0006412,GO:0006518,GO:0006725,GO:0006807,GO:0008150,GO:0008152,GO:0009058,GO:0009059,GO:0009507,GO:0009526,GO:0009532,GO:0009536,GO:0009547,GO:0009570,GO:0009941,GO:0009987,GO:0010467,GO:0015935,GO:…	-	ko:K02996	ko03010,map03010	M00178,M00179	-	-	br01610,ko00000,ko00001,ko00002,ko03011	-	-	-	Ribosomal_S9
	QGA73616.1_50S-ribosomal-protein-L16-(chloroplast)-[Fragilariopsiscylindrus]	159749.E7BWM5	1.29e-77	233	COG0197@1|root,KOG3422@2759|Eukaryota	2759|Eukaryota	J	rRNA binding	MRPL16	GO:0000048,GO:0000313,GO:0000314,GO:0000315,GO:0003674,GO:0003676,GO:0003723,GO:0003735,GO:0003824,GO:0005198,GO:0005488,GO:0005575,GO:0005622,GO:0005623,GO:0005634,GO:0005737,GO:0005739,GO:0005740,GO:0005743,GO:0005759,GO:0005761,GO:0005762,GO:0005763,GO:0005829,GO:0005840,GO:0006412,GO:0006414,GO:0006415,GO:0006518,GO:0006807,GO:0008150,GO:0008152,GO:0009058,GO:0009059,GO:0009507,GO:0009526,GO:…	-	ko:K02874,ko:K02878,ko:K10756	ko03010,ko03030,ko03420,ko03430,map03010,map03030,map03420,map03430	M00178,M00179,M00289,M00295	-	-	br01610,ko00000,ko00001,ko00002,ko03011,ko03032,ko03036,ko03400	-	-	-	Ribosomal_L16
	QGA73615.1_photosystem-I-p700-chlorophyll-A-apoprotein-B-(chloroplast)-[Fragilariopsiscylindrus]	35128.Thapsdraft1611	0	1470	28JJ8@1|root,2QRYE@2759|Eukaryota,2XEB4@2836|Bacillariophyta	2836|Bacillariophyta	C	PsaA and PsaB bind P700, the primary electron donor of photosystem I (PSI), as well as the electron acceptors A0, A1 and FX. PSI is a plastocyanin cytochrome c6-ferredoxin oxidoreductase, converting photonic excitation into a charge separation, which transfers an electron from the donor P700 chlorophyll pair to the spectroscopically characterized acceptors A0, A1, FX, FA and FB in turn. Oxidized …	psaB	GO:0003674,GO:0005488,GO:0005575,GO:0005622,GO:0005623,GO:0005737,GO:0009507,GO:0009534,GO:0009535,GO:0009536,GO:0009579,GO:0016020,GO:0016168,GO:0031976,GO:0031984,GO:0034357,GO:0042651,GO:0043167,GO:0043168,GO:0043226,GO:0043227,GO:0043229,GO:0043231,GO:0044422,GO:0044424,GO:0044434,GO:0044435,GO:0044436,GO:0044444,GO:0044446,GO:0044464,GO:0046906,GO:0048037,GO:0055035,GO:0097159,GO:1901363	-	ko:K02690	ko00195,ko01100,map00195,map01100	M00163	-	-	ko00000,ko00001,ko00002,ko00194	-	-	-	PsaA_PsaB
	QGA73614.1_30S-ribosomal-protein-S17-(chloroplast)-[Fragilariopsiscylindrus]	159749.E7BWM7	9.01e-42	138	COG0186@1|root,KOG1740@2759|Eukaryota	2759|Eukaryota	J	rRNA binding	rps17	GO:0000313,GO:0000314,GO:0003674,GO:0003735,GO:0005198,GO:0005575,GO:0005622,GO:0005623,GO:0005737,GO:0005739,GO:0005759,GO:0005761,GO:0005763,GO:0005829,GO:0005840,GO:0006412,GO:0006518,GO:0006807,GO:0008150,GO:0008152,GO:0009058,GO:0009059,GO:0009507,GO:0009536,GO:0009987,GO:0010467,GO:0015935,GO:0019538,GO:0022626,GO:0022627,GO:0031974,GO:0032543,GO:0032991,GO:0034641,GO:0034645,GO:0043043,GO:…	-	ko:K02961	ko03010,map03010	M00178,M00179	-	-	br01610,ko00000,ko00001,ko00002,ko03011	-	-	-	Ribosomal_S17
	QGA73613.1_30S-ribosomal-protein-S13-(chloroplast)-[Fragilariopsiscylindrus]	159749.E7BWN7	4.48e-60	187	COG0099@1|root,KOG3311@2759|Eukaryota	2759|Eukaryota	J	rRNA binding	rps13	GO:0000313,GO:0000314,GO:0003674,GO:0003735,GO:0005198,GO:0005575,GO:0005622,GO:0005623,GO:0005737,GO:0005739,GO:0005759,GO:0005761,GO:0005763,GO:0005840,GO:0006412,GO:0006518,GO:0006807,GO:0008150,GO:0008152,GO:0009058,GO:0009059,GO:0009507,GO:0009526,GO:0009532,GO:0009536,GO:0009570,GO:0009941,GO:0009987,GO:0010467,GO:0015935,GO:0019538,GO:0022613,GO:0031967,GO:0031974,GO:0031975,GO:0032543,GO:…	2.7.7.6	ko:K02952,ko:K03040	ko00230,ko00240,ko01100,ko03010,ko03020,map00230,map00240,map01100,map03010,map03020	M00178,M00179,M00183	R00435,R00441,R00442,R00443	RC02795	br01610,br01611,ko00000,ko00001,ko00002,ko01000,ko03011,ko03021,ko03400	-	-	-	Ribosomal_S13
	QGA73612.1_50S-ribosomal-protein-L5-(chloroplast)-[Fragilariopsiscylindrus]	159749.E7BWN0	1.94e-128	369	COG0094@1|root,KOG0398@2759|Eukaryota	2759|Eukaryota	J	structural constituent of ribosome	rpl5	GO:0000027,GO:0000313,GO:0000315,GO:0003674,GO:0003676,GO:0003723,GO:0003735,GO:0005198,GO:0005488,GO:0005575,GO:0005622,GO:0005623,GO:0005737,GO:0005739,GO:0005759,GO:0005761,GO:0005762,GO:0005829,GO:0005840,GO:0006412,GO:0006518,GO:0006807,GO:0006996,GO:0008150,GO:0008152,GO:0009058,GO:0009059,GO:0009507,GO:0009536,GO:0009987,GO:0010467,GO:0015934,GO:0016043,GO:0019538,GO:0022607,GO:0022613,GO:…	-	ko:K02931	ko03010,map03010	M00178,M00179	-	-	br01610,ko00000,ko00001,ko00002,ko03011	-	-	-	Ribosomal_L5,Ribosomal_L5_C
	QGA73611.1_ribosomal-protein-L6-(chloroplast)-[Fragilariopsiscylindrus]	159749.E7BWN2	2.1e-82	248	COG0097@1|root,KOG3254@2759|Eukaryota	2759|Eukaryota	J	rRNA binding	MRPL6	GO:0000003,GO:0000313,GO:0000315,GO:0003006,GO:0003674,GO:0003676,GO:0003723,GO:0003735,GO:0005198,GO:0005488,GO:0005575,GO:0005622,GO:0005623,GO:0005737,GO:0005739,GO:0005759,GO:0005761,GO:0005762,GO:0005840,GO:0006412,GO:0006518,GO:0006807,GO:0007275,GO:0008150,GO:0008152,GO:0009058,GO:0009059,GO:0009507,GO:0009526,GO:0009532,GO:0009536,GO:0009570,GO:0009719,GO:0009725,GO:0009735,GO:0009790,GO:…	-	ko:K02933,ko:K21850	ko03010,map03010	M00178,M00179	-	-	br01610,ko00000,ko00001,ko00002,ko03011,ko04131	-	GH16	-	Ribosomal_L6
	QGA73610.1_ribosomal-protein-S.1_(chloroplast)-[Fragilariopsiscylindrus]	159749.E7BWN8	1.99e-64	199	COG0100@1|root,KOG0408@2759|Eukaryota	2759|Eukaryota	J	rRNA binding	rps11	GO:0005575,GO:0005622,GO:0005623,GO:0005737,GO:0009507,GO:0009536,GO:0043226,GO:0043227,GO:0043229,GO:0043231,GO:0044424,GO:0044444,GO:0044464	2.7.7.6	ko:K03040	ko00230,ko00240,ko01100,ko03020,map00230,map00240,map01100,map03020	M00183	R00435,R00441,R00442,R00443	RC02795	br01611,ko00000,ko00001,ko00002,ko01000,ko03021,ko03400	-	-	-	Ribosomal_S11,Ribosomal_S13
	QGA73609.1_30S-ribosomal-protein-S5-(chloroplast)-[Fragilariopsiscylindrus]	159749.E7BWN4	4.53e-78	237	COG0098@1|root,KOG0877@2759|Eukaryota	2759|Eukaryota	J	structural constituent of ribosome	rps5	GO:0000313,GO:0000314,GO:0003002,GO:0003674,GO:0003735,GO:0005198,GO:0005575,GO:0005622,GO:0005623,GO:0005634,GO:0005737,GO:0005739,GO:0005759,GO:0005761,GO:0005763,GO:0005840,GO:0006139,GO:0006364,GO:0006396,GO:0006412,GO:0006518,GO:0006725,GO:0006807,GO:0006950,GO:0006996,GO:0007275,GO:0007389,GO:0008150,GO:0008152,GO:0009058,GO:0009059,GO:0009266,GO:0009409,GO:0009507,GO:0009532,GO:0009534,GO:…	-	ko:K02988	ko03010,map03010	M00178,M00179	-	-	br01610,ko00000,ko00001,ko00002,ko03011	-	-	-	Ribosomal_S5,Ribosomal_S5_C
	QGA73608.1_ribosomal-protein-L3-(chloroplast)-[Fragilariopsiscylindrus]	159749.E7BWL7	1.23e-114	332	COG0087@1|root,KOG3141@2759|Eukaryota,2XD8K@2836|Bacillariophyta	2836|Bacillariophyta	J	Belongs to the universal ribosomal protein uL3 family	-	-	-	ko:K02906	ko03010,map03010	M00178,M00179	-	-	br01610,ko00000,ko00001,ko00002,ko03011	-	-	-	Ribosomal_L3
	QGA73607.1_50S-ribosomal-protein-L18-(chloroplast)-[Fragilariopsiscylindrus]	159749.E7BWN3	3.81e-69	211	COG5560@1|root,KOG1870@2759|Eukaryota	2759|Eukaryota	O	ubiquitinyl hydrolase activity	rpl18	GO:0003674,GO:0003676,GO:0003723,GO:0005488,GO:0005575,GO:0005622,GO:0005623,GO:0005634,GO:0005730,GO:0005737,GO:0008097,GO:0009507,GO:0009526,GO:0009532,GO:0009536,GO:0009570,GO:0009941,GO:0019843,GO:0031967,GO:0031974,GO:0031975,GO:0031981,GO:0043226,GO:0043227,GO:0043228,GO:0043229,GO:0043231,GO:0043232,GO:0043233,GO:0044422,GO:0044424,GO:0044428,GO:0044434,GO:0044435,GO:0044444,GO:0044446,GO:…	-	ko:K02881	ko03010,map03010	M00178,M00179	-	-	br01610,ko00000,ko00001,ko00002,ko03011	-	-	-	Ribosomal_L18p
	QGA73606.1_ribosomal-protein-L22-(chloroplast)-[Fragilariopsiscylindrus]	159749.E7BWM3	6.96e-67	204	COG0091@1|root,KOG1711@2759|Eukaryota	2759|Eukaryota	J	structural constituent of ribosome	rpl22	GO:0000313,GO:0000315,GO:0002181,GO:0003674,GO:0003735,GO:0005198,GO:0005575,GO:0005622,GO:0005623,GO:0005737,GO:0005739,GO:0005759,GO:0005761,GO:0005762,GO:0005829,GO:0005840,GO:0006412,GO:0006518,GO:0006807,GO:0008150,GO:0008152,GO:0009058,GO:0009059,GO:0009507,GO:0009526,GO:0009532,GO:0009536,GO:0009570,GO:0009941,GO:0009987,GO:0010467,GO:0015934,GO:0015935,GO:0019538,GO:0022626,GO:0022627,GO:…	-	ko:K02890,ko:K02982	ko03010,map03010	M00178,M00179	-	-	br01610,ko00000,ko00001,ko00002,ko03011	-	-	-	Ribosomal_L22
	QGA73605.1_ribosomal-protein-S7-(chloroplast)-[Fragilariopsiscylindrus]	159749.E7BWP4	4.56e-87	258	COG0049@1|root,KOG3291@2759|Eukaryota	2759|Eukaryota	J	rRNA binding	rps7	GO:0000028,GO:0003674,GO:0003676,GO:0003723,GO:0003729,GO:0003735,GO:0005198,GO:0005488,GO:0005575,GO:0005622,GO:0005623,GO:0005737,GO:0005840,GO:0006412,GO:0006518,GO:0006807,GO:0006996,GO:0008150,GO:0008152,GO:0009058,GO:0009059,GO:0009507,GO:0009536,GO:0009579,GO:0009987,GO:0010467,GO:0016020,GO:0016043,GO:0019538,GO:0019843,GO:0022607,GO:0022613,GO:0022618,GO:0032991,GO:0034622,GO:0034641,GO:…	-	ko:K02992	ko03010,map03010	M00178,M00179	-	-	br01610,ko00000,ko00001,ko00002,ko03011	-	-	-	Ribosomal_S7
	QGA73604.1_photosystem-I-P700-chlorophyll-a-apoprotein-.1_(chloroplast)-[Fragilariopsiscylindrus]	159749.E7BWJ3	0	1507	28JJ8@1|root,2QRYE@2759|Eukaryota	2759|Eukaryota	C	chlorophyll binding	psaA	GO:0005575,GO:0005622,GO:0005623,GO:0005737,GO:0009507,GO:0009534,GO:0009535,GO:0009536,GO:0009579,GO:0016020,GO:0031976,GO:0031984,GO:0034357,GO:0042651,GO:0043226,GO:0043227,GO:0043229,GO:0043231,GO:0044422,GO:0044424,GO:0044434,GO:0044435,GO:0044436,GO:0044444,GO:0044446,GO:0044464,GO:0055035	-	ko:K02689,ko:K02690	ko00195,ko01100,map00195,map01100	M00163	-	-	ko00000,ko00001,ko00002,ko00194	-	-	-	PsaA_PsaB
	QGA73603.1_ribosomal-protein-L2-(chloroplast)-[Fragilariopsiscylindrus]	159749.E7BWM0	9.66e-168	472	COG0090@1|root,KOG0438@2759|Eukaryota	2759|Eukaryota	J	structural constituent of ribosome	rpl2	GO:0000027,GO:0000313,GO:0000315,GO:0002181,GO:0003674,GO:0003676,GO:0003723,GO:0003729,GO:0003735,GO:0005198,GO:0005488,GO:0005575,GO:0005622,GO:0005623,GO:0005737,GO:0005739,GO:0005759,GO:0005761,GO:0005762,GO:0005829,GO:0005840,GO:0006412,GO:0006518,GO:0006807,GO:0006996,GO:0008150,GO:0008152,GO:0008270,GO:0009058,GO:0009059,GO:0009507,GO:0009526,GO:0009532,GO:0009536,GO:0009570,GO:0009941,GO:…	-	ko:K02886,ko:K02965	ko03010,map03010	M00178,M00179	-	-	br01610,ko00000,ko00001,ko00002,ko03011	-	-	-	Ribosomal_L2,Ribosomal_L2_C
	QGA73602.1_RNA-polymerase-a-subunit-(chloroplast)-[Fragilariopsiscylindrus]	159749.E7BWN9	1.81e-137	399	COG0202@1|root,2RZXA@2759|Eukaryota	2759|Eukaryota	K	DNA-directed 5'-3' RNA polymerase activity	rpoA	GO:0005575,GO:0005622,GO:0005623,GO:0005737,GO:0009507,GO:0009536,GO:0043226,GO:0043227,GO:0043229,GO:0043231,GO:0044424,GO:0044444,GO:0044464	2.7.7.6	ko:K03040	ko00230,ko00240,ko01100,ko03020,map00230,map00240,map01100,map03020	M00183	R00435,R00441,R00442,R00443	RC02795	br01611,ko00000,ko00001,ko00002,ko01000,ko03021,ko03400	-	-	-	RNA_pol_A_CTD,RNA_pol_A_bac,RNA_pol_L
	QGA73601.1_SecY-type-transporter-protein-(chloroplast)-[Fragilariopsiscylindrus]	159749.E7BWN5	3.53e-147	431	COG0201@1|root,2QSNV@2759|Eukaryota	2759|Eukaryota	U	protein transport	secY	GO:0005575,GO:0005622,GO:0005623,GO:0005737,GO:0006996,GO:0008150,GO:0009507,GO:0009534,GO:0009535,GO:0009536,GO:0009579,GO:0009657,GO:0009668,GO:0009987,GO:0010027,GO:0016020,GO:0016043,GO:0031976,GO:0031984,GO:0034357,GO:0042651,GO:0043226,GO:0043227,GO:0043229,GO:0043231,GO:0044422,GO:0044424,GO:0044434,GO:0044435,GO:0044436,GO:0044444,GO:0044446,GO:0044464,GO:0055035,GO:0061024,GO:0071840	-	ko:K10956	ko03060,ko04141,ko04145,ko05110,map03060,map04141,map04145,map05110	M00401	-	-	ko00000,ko00001,ko00002,ko02044	3.A.5.4,3.A.5.8,3.A.5.9	-	-	SecY
	QGA73600.1_ribosomal-protein-L4-(chloroplast)-[Fragilariopsiscylindrus]	159749.E7BWL8	6.56e-73	227	COG0088@1|root,KOG1624@2759|Eukaryota	2759|Eukaryota	J	structural constituent of ribosome	rpl4	GO:0000311,GO:0000313,GO:0000315,GO:0003674,GO:0003676,GO:0003723,GO:0003727,GO:0003735,GO:0005198,GO:0005488,GO:0005575,GO:0005622,GO:0005623,GO:0005634,GO:0005737,GO:0005829,GO:0005840,GO:0006412,GO:0006518,GO:0006807,GO:0008150,GO:0008152,GO:0008187,GO:0008266,GO:0009058,GO:0009059,GO:0009507,GO:0009532,GO:0009534,GO:0009535,GO:0009536,GO:0009547,GO:0009570,GO:0009579,GO:0009987,GO:0010467,GO:…	-	ko:K02926	ko03010,map03010	M00178	-	-	br01610,ko00000,ko00001,ko00002,ko03011	-	-	-	Ribosomal_L4
	QGA73599.1_ribosomal-protein-L13-(chloroplast)-[Fragilariopsiscylindrus]	159749.E7BWP0	2.3e-35	126	COG0102@1|root,KOG3203@2759|Eukaryota	2759|Eukaryota	J	structural constituent of ribosome	rpl13	GO:0000313,GO:0000315,GO:0003674,GO:0003676,GO:0003723,GO:0003729,GO:0003735,GO:0005198,GO:0005488,GO:0005575,GO:0005622,GO:0005623,GO:0005737,GO:0005739,GO:0005759,GO:0005761,GO:0005762,GO:0005840,GO:0006412,GO:0006518,GO:0006807,GO:0008150,GO:0008152,GO:0009058,GO:0009059,GO:0009507,GO:0009526,GO:0009532,GO:0009536,GO:0009570,GO:0009579,GO:0009719,GO:0009725,GO:0009735,GO:0009941,GO:0009987,GO:…	-	ko:K02871,ko:K03504	ko00230,ko00240,ko01100,ko03010,ko03030,ko03410,ko03420,ko03430,ko03440,ko05166,map00230,map00240,map01100,map03010,map03030,map03410,map03420,map03430,map03440,map05166	M00178,M00179,M00262	R00375,R00376,R00377,R00378	RC02795	br01610,ko00000,ko00001,ko00002,ko01009,ko03011,ko03032,ko03400	-	-	-	Ribosomal_L13
	QGA73597.1_heat-shock-protein-70-(chloroplast)-[Fragilariopsiscylindrus]	159749.E7BWL6	9.45e-298	828	COG0443@1|root,KOG0102@2759|Eukaryota,2XAKJ@2836|Bacillariophyta	2759|Eukaryota	O	heat shock	dnaK	GO:0000166,GO:0003674,GO:0005488,GO:0005524,GO:0005575,GO:0005576,GO:0005622,GO:0005623,GO:0005634,GO:0005737,GO:0005739,GO:0006605,GO:0006810,GO:0006886,GO:0006950,GO:0008104,GO:0008144,GO:0008150,GO:0009266,GO:0009408,GO:0009409,GO:0009507,GO:0009526,GO:0009532,GO:0009536,GO:0009570,GO:0009579,GO:0009628,GO:0009941,GO:0010035,GO:0010038,GO:0015031,GO:0015833,GO:0017076,GO:0030554,GO:0031967,GO:…	-	ko:K03283	ko03040,ko04010,ko04141,ko04144,ko04213,ko04612,ko04915,ko05134,ko05145,ko05162,ko05164,ko05169,map03040,map04010,map04141,map04144,map04213,map04612,map04915,map05134,map05145,map05162,map05164,map05169	M00353,M00355	-	-	ko00000,ko00001,ko00002,ko01009,ko03009,ko03029,ko03041,ko03051,ko03110,ko04131,ko04147,ko04516	1.A.33.1	-	-	HSP70
	QGA73596.1_photosystem-I-p700-chlorophyll-A-apoprotein-B-(chloroplast)-[Fragilariopsiscylindrus]	35128.Thapsdraft1611	0	1470	28JJ8@1|root,2QRYE@2759|Eukaryota,2XEB4@2836|Bacillariophyta	2836|Bacillariophyta	C	PsaA and PsaB bind P700, the primary electron donor of photosystem I (PSI), as well as the electron acceptors A0, A1 and FX. PSI is a plastocyanin cytochrome c6-ferredoxin oxidoreductase, converting photonic excitation into a charge separation, which transfers an electron from the donor P700 chlorophyll pair to the spectroscopically characterized acceptors A0, A1, FX, FA and FB in turn. Oxidized …	psaB	GO:0003674,GO:0005488,GO:0005575,GO:0005622,GO:0005623,GO:0005737,GO:0009507,GO:0009534,GO:0009535,GO:0009536,GO:0009579,GO:0016020,GO:0016168,GO:0031976,GO:0031984,GO:0034357,GO:0042651,GO:0043167,GO:0043168,GO:0043226,GO:0043227,GO:0043229,GO:0043231,GO:0044422,GO:0044424,GO:0044434,GO:0044435,GO:0044436,GO:0044444,GO:0044446,GO:0044464,GO:0046906,GO:0048037,GO:0055035,GO:0097159,GO:1901363	-	ko:K02690	ko00195,ko01100,map00195,map01100	M00163	-	-	ko00000,ko00001,ko00002,ko00194	-	-	-	PsaA_PsaB
	QGA73595.1_photosystem-I-P700-chlorophyll-a-apoprotein-.1_(chloroplast)-[Fragilariopsiscylindrus]	159749.E7BWJ3	0	1507	28JJ8@1|root,2QRYE@2759|Eukaryota	2759|Eukaryota	C	chlorophyll binding	psaA	GO:0005575,GO:0005622,GO:0005623,GO:0005737,GO:0009507,GO:0009534,GO:0009535,GO:0009536,GO:0009579,GO:0016020,GO:0031976,GO:0031984,GO:0034357,GO:0042651,GO:0043226,GO:0043227,GO:0043229,GO:0043231,GO:0044422,GO:0044424,GO:0044434,GO:0044435,GO:0044436,GO:0044444,GO:0044446,GO:0044464,GO:0055035	-	ko:K02689,ko:K02690	ko00195,ko01100,map00195,map01100	M00163	-	-	ko00000,ko00001,ko00002,ko00194	-	-	-	PsaA_PsaB
	QGA73594.1_ribosomal-protein-S10-(chloroplast)-[Fragilariopsiscylindrus]	159749.E7BWP6	1.45e-37	129	COG0051@1|root,KOG0900@2759|Eukaryota	2759|Eukaryota	J	structural constituent of ribosome	rps20	GO:0000462,GO:0002181,GO:0003674,GO:0003676,GO:0003723,GO:0003729,GO:0003735,GO:0005198,GO:0005488,GO:0005575,GO:0005622,GO:0005623,GO:0005737,GO:0005829,GO:0005840,GO:0006139,GO:0006364,GO:0006396,GO:0006412,GO:0006518,GO:0006725,GO:0006807,GO:0008150,GO:0008152,GO:0009058,GO:0009059,GO:0009987,GO:0010467,GO:0015935,GO:0016070,GO:0016072,GO:0019538,GO:0022613,GO:0022626,GO:0022627,GO:0030490,GO:…	-	ko:K02946,ko:K02969	ko03010,map03010	M00177,M00178,M00179	-	-	br01610,ko00000,ko00001,ko00002,ko03011	-	-	-	Ribosomal_S10
	QGA73593.1_cytochrome-c-biogenesis-protein-(chloroplast)-[Fragilariopsiscylindrus]	35128.Thapsdraft1441	8.61e-168	477	COG0755@1|root,2QU0T@2759|Eukaryota,2XFBW@2836|Bacillariophyta	2836|Bacillariophyta	P	Required during biogenesis of c-type cytochromes (cytochrome c6 and cytochrome f) at the step of heme attachment	ccsA	-	-	-	-	-	-	-	-	-	-	-	Cytochrom_C_asm
	QGA73592.1_translation-elongation-factor-Tu-(chloroplast)-[Fragilariopsiscylindrus]	159749.E7BWP5	1.23e-274	753	COG0050@1|root,KOG0460@2759|Eukaryota,2XBKK@2836|Bacillariophyta	2759|Eukaryota	J	Elongation factor Tu	tufA	GO:0005575,GO:0005576,GO:0005622,GO:0005623,GO:0005634,GO:0005730,GO:0005737,GO:0009295,GO:0009507,GO:0009526,GO:0009532,GO:0009534,GO:0009535,GO:0009536,GO:0009570,GO:0009579,GO:0009941,GO:0016020,GO:0020011,GO:0031967,GO:0031974,GO:0031975,GO:0031976,GO:0031981,GO:0031984,GO:0034357,GO:0042651,GO:0043226,GO:0043227,GO:0043228,GO:0043229,GO:0043231,GO:0043232,GO:0043233,GO:0044422,GO:0044424,GO:…	-	ko:K02358	-	-	-	-	ko00000,ko03012,ko03029,ko04147	-	-	-	GTP_EFTU,GTP_EFTU_D2,GTP_EFTU_D3
	QGA73590.1_60-kDa-chaperonin-(chloroplast)-[Fragilariopsiscylindrus]	159749.E7BWK9	0	852	COG0459@1|root,KOG0356@2759|Eukaryota,2XBJD@2836|Bacillariophyta	2759|Eukaryota	O	Belongs to the chaperonin (HSP60) family	groL	GO:0005575,GO:0005622,GO:0005623,GO:0005737,GO:0009507,GO:0009536,GO:0043226,GO:0043227,GO:0043229,GO:0043231,GO:0044424,GO:0044444,GO:0044464	-	ko:K04077	ko03018,ko04212,ko04940,ko05134,ko05152,map03018,map04212,map04940,map05134,map05152	-	-	-	ko00000,ko00001,ko03019,ko03029,ko03110,ko04147	-	-	-	Cpn60_TCP1
	QGA73589.1_photosystem-I-iron-sulfur-center-(chloroplast)-[Fragilariopsiscylindrus]	159749.E7BWK3	2.44e-40	134	COG1145@1|root,2S26M@2759|Eukaryota,2XGSJ@2836|Bacillariophyta	2836|Bacillariophyta	C	essential for photochemical activity. FB is the terminal electron acceptor of PSI, donating electrons to ferredoxin. The C-terminus interacts with PsaA B D and helps assemble the protein into the PSI complex. Required for binding of PsaD and PsaE to PSI. PSI is a plastocyanin cytochrome c6- ferredoxin oxidoreductase, converting photonic excitation into a charge separation, which transfers an elec…	psaC	-	-	ko:K02691	ko00195,ko01100,map00195,map01100	M00163	-	-	ko00000,ko00001,ko00002,ko00194	-	-	-	Fer4
	QGA73588.1_ribosomal-protein-L32-(chloroplast)-[Fragilariopsiscylindrus]	159749.E7BWJ6	3.95e-19	79	2D06U@1|root,2SD16@2759|Eukaryota	2759|Eukaryota	S	Ribosomal L32p protein family	-	-	-	-	-	-	-	-	-	-	-	-	Ribosomal_L32p
	QGA73587.1_photosystem-II-protein-W-(chloroplast)-[Fragilariopsiscylindrus]	55529.AAC35603	3.24e-54	172	2AR4E@1|root,2RMFI@2759|Eukaryota	2759|Eukaryota	S	photosynthesis	psbW	-	-	ko:K08903	ko00195,ko01100,map00195,map01100	-	-	-	ko00000,ko00001,ko00194	-	-	-	Psb28
	QGA73586.1_ribosomal-protein-S6-(chloroplast)-[Fragilariopsiscylindrus]	35128.Thapsdraft1447	5.91e-41	137	28RUB@1|root,2QYHP@2759|Eukaryota,2XG8B@2836|Bacillariophyta	2836|Bacillariophyta	J	Binds together with S18 to 16S ribosomal RNA	rps6	GO:0003674,GO:0003676,GO:0003723,GO:0003735,GO:0005198,GO:0005488,GO:0005575,GO:0005622,GO:0005623,GO:0005737,GO:0009507,GO:0009536,GO:0019843,GO:0043226,GO:0043227,GO:0043229,GO:0043231,GO:0044424,GO:0044444,GO:0044464,GO:0070181,GO:0097159,GO:1901363	-	-	-	-	-	-	-	-	-	-	Ribosomal_S6
	QGA73585.1_ribosomal-protein-S16-(chloroplast)-[Fragilariopsiscylindrus]	159749.E7BWL3	3.11e-31	111	COG0228@1|root,KOG3419@2759|Eukaryota,2XDZ6@2836|Bacillariophyta	2836|Bacillariophyta	J	Ribosomal protein S16	-	-	-	ko:K02959	ko03010,map03010	M00178	-	-	br01610,ko00000,ko00001,ko00002,ko03011,ko03029	-	-	-	Ribosomal_S16
	QGA73584.1_hypothetical-protein-(chloroplast)-[Fragilariopsiscylindrus]	159749.E7BWK6	4.8e-284	785	COG0464@1|root,KOG0730@2759|Eukaryota	2759|Eukaryota	O	ATP binding	ycf46	-	-	-	-	-	-	-	-	-	-	-	AAA
	QGA73583.1_thiamine-biosynthesis-protein-G-(chloroplast)-[Fragilariopsiscylindrus]	159749.E7BWL5	5.3e-157	444	COG2022@1|root,2RCR5@2759|Eukaryota,2XEJ1@2836|Bacillariophyta	2836|Bacillariophyta	H	Catalyzes the rearrangement of 1-deoxy-D-xylulose 5- phosphate (DXP) to produce the thiazole phosphate moiety of thiamine. Sulfur is provided by the thiocarboxylate moiety of the carrier protein ThiS. In vitro, sulfur can be provided by H(2)S	thiG	GO:0005575,GO:0005622,GO:0005623,GO:0005737,GO:0009507,GO:0009536,GO:0043226,GO:0043227,GO:0043229,GO:0043231,GO:0044424,GO:0044444,GO:0044464	-	-	-	-	-	-	-	-	-	-	ThiG
	QGA73582.1_Clp-protease-ATP-binding-subunit-(chloroplast)-[Fragilariopsiscylindrus]	159749.E7BWK8	0	1069	COG0542@1|root,KOG1051@2759|Eukaryota,2XEW9@2836|Bacillariophyta	2836|Bacillariophyta	O	Belongs to the ClpA ClpB family	-	-	-	-	-	-	-	-	-	-	-	-	AAA,AAA_2,ClpB_D2-small,Clp_N
	QGA73581.1_cytochrome-c-biogenesis-protein-(chloroplast)-[Fragilariopsiscylindrus]	159749.E7BWK5	4.14e-155	448	COG1333@1|root,2QRFF@2759|Eukaryota	2759|Eukaryota	O	cytochrome complex assembly	ccs1	-	-	ko:K07399	-	-	-	-	ko00000	-	-	-	ResB
	QGA73580.1_ribosomal-protein-S4-(chloroplast)-[Fragilariopsiscylindrus]	159749.E7BWL2	2.81e-89	268	COG0522@1|root,KOG3301@2759|Eukaryota	2759|Eukaryota	J	positive regulation of translational fidelity	rps4	GO:0003674,GO:0003676,GO:0003723,GO:0003735,GO:0005198,GO:0005488,GO:0005575,GO:0005622,GO:0005623,GO:0005737,GO:0005840,GO:0006417,GO:0006450,GO:0008150,GO:0009507,GO:0009532,GO:0009536,GO:0009570,GO:0009889,GO:0009891,GO:0009893,GO:0010468,GO:0010556,GO:0010557,GO:0010604,GO:0010608,GO:0010628,GO:0015935,GO:0016020,GO:0019222,GO:0019843,GO:0031323,GO:0031325,GO:0031326,GO:0031328,GO:0032268,GO:…	-	ko:K02986	ko03010,map03010	M00178,M00179	-	-	br01610,ko00000,ko00001,ko00002,ko03011	-	-	-	Ribosomal_S4,S4
	QGA73579.1_LysR-transcriptional-regulator-(chloroplast)-[Fragilariopsiscylindrus]	159749.E7BWJ7	7.9e-103	308	COG0583@1|root,2S17Z@2759|Eukaryota	2759|Eukaryota	K	DNA-binding transcription factor activity	rbcR	GO:0005575,GO:0005622,GO:0005623,GO:0005737,GO:0009507,GO:0009536,GO:0043226,GO:0043227,GO:0043229,GO:0043231,GO:0044424,GO:0044444,GO:0044464	-	-	-	-	-	-	-	-	-	-	HTH_1,LysR_substrate
	UUB87848.1_ribulose-1,5-bisphosphate-carboxylase/oxygenase-large-subunit,-partial-(chloroplast)-[Fragilariopsiscylindrus]	159749.E7BWI1	4.37e-181	514	COG1850@1|root,2QTI9@2759|Eukaryota,2XE5R@2836|Bacillariophyta	2836|Bacillariophyta	Q	RuBisCO catalyzes two reactions the carboxylation of D- ribulose 1,5-bisphosphate, the primary event in carbon dioxide fixation, as well as the oxidative fragmentation of the pentose substrate in the photorespiration process. Both reactions occur simultaneously and in competition at the same active site	-	GO:0005575,GO:0005622,GO:0005623,GO:0005737,GO:0009507,GO:0009536,GO:0043226,GO:0043227,GO:0043229,GO:0043231,GO:0044424,GO:0044444,GO:0044464	4.1.1.39	ko:K01601	ko00630,ko00710,ko01100,ko01120,ko01200,map00630,map00710,map01100,map01120,map01200	M00165,M00166,M00532	R00024,R03140	RC00172,RC00859	ko00000,ko00001,ko00002,ko01000	-	-	-	RuBisCO_large,RuBisCO_large_N
	UUB87847.1_ribulose-1,5-bisphosphate-carboxylase/oxygenase-large-subunit,-partial-(chloroplast)-[Fragilariopsiscylindrus]	159749.E7BWI1	4.37e-181	514	COG1850@1|root,2QTI9@2759|Eukaryota,2XE5R@2836|Bacillariophyta	2836|Bacillariophyta	Q	RuBisCO catalyzes two reactions the carboxylation of D- ribulose 1,5-bisphosphate, the primary event in carbon dioxide fixation, as well as the oxidative fragmentation of the pentose substrate in the photorespiration process. Both reactions occur simultaneously and in competition at the same active site	-	GO:0005575,GO:0005622,GO:0005623,GO:0005737,GO:0009507,GO:0009536,GO:0043226,GO:0043227,GO:0043229,GO:0043231,GO:0044424,GO:0044444,GO:0044464	4.1.1.39	ko:K01601	ko00630,ko00710,ko01100,ko01120,ko01200,map00630,map00710,map01100,map01120,map01200	M00165,M00166,M00532	R00024,R03140	RC00172,RC00859	ko00000,ko00001,ko00002,ko01000	-	-	-	RuBisCO_large,RuBisCO_large_N
	UUB87846.1_ribulose-1,5-bisphosphate-carboxylase/oxygenase-large-subunit,-partial-(chloroplast)-[Fragilariopsiscylindrus]	159749.E7BWI1	7.91e-182	516	COG1850@1|root,2QTI9@2759|Eukaryota,2XE5R@2836|Bacillariophyta	2836|Bacillariophyta	Q	RuBisCO catalyzes two reactions the carboxylation of D- ribulose 1,5-bisphosphate, the primary event in carbon dioxide fixation, as well as the oxidative fragmentation of the pentose substrate in the photorespiration process. Both reactions occur simultaneously and in competition at the same active site	-	GO:0005575,GO:0005622,GO:0005623,GO:0005737,GO:0009507,GO:0009536,GO:0043226,GO:0043227,GO:0043229,GO:0043231,GO:0044424,GO:0044444,GO:0044464	4.1.1.39	ko:K01601	ko00630,ko00710,ko01100,ko01120,ko01200,map00630,map00710,map01100,map01120,map01200	M00165,M00166,M00532	R00024,R03140	RC00172,RC00859	ko00000,ko00001,ko00002,ko01000	-	-	-	RuBisCO_large,RuBisCO_large_N
	UUB87844.1_ribulose-1,5-bisphosphate-carboxylase/oxygenase-large-subunit,-partial-(chloroplast)-[Fragilariopsiscylindrus]	159749.E7BWI1	7.91e-182	516	COG1850@1|root,2QTI9@2759|Eukaryota,2XE5R@2836|Bacillariophyta	2836|Bacillariophyta	Q	RuBisCO catalyzes two reactions the carboxylation of D- ribulose 1,5-bisphosphate, the primary event in carbon dioxide fixation, as well as the oxidative fragmentation of the pentose substrate in the photorespiration process. Both reactions occur simultaneously and in competition at the same active site	-	GO:0005575,GO:0005622,GO:0005623,GO:0005737,GO:0009507,GO:0009536,GO:0043226,GO:0043227,GO:0043229,GO:0043231,GO:0044424,GO:0044444,GO:0044464	4.1.1.39	ko:K01601	ko00630,ko00710,ko01100,ko01120,ko01200,map00630,map00710,map01100,map01120,map01200	M00165,M00166,M00532	R00024,R03140	RC00172,RC00859	ko00000,ko00001,ko00002,ko01000	-	-	-	RuBisCO_large,RuBisCO_large_N
	UUB87842.1_ribulose-1,5-bisphosphate-carboxylase/oxygenase-large-subunit,-partial-(chloroplast)-[Fragilariopsiscylindrus]	159749.E7BWI1	4.37e-181	514	COG1850@1|root,2QTI9@2759|Eukaryota,2XE5R@2836|Bacillariophyta	2836|Bacillariophyta	Q	RuBisCO catalyzes two reactions the carboxylation of D- ribulose 1,5-bisphosphate, the primary event in carbon dioxide fixation, as well as the oxidative fragmentation of the pentose substrate in the photorespiration process. Both reactions occur simultaneously and in competition at the same active site	-	GO:0005575,GO:0005622,GO:0005623,GO:0005737,GO:0009507,GO:0009536,GO:0043226,GO:0043227,GO:0043229,GO:0043231,GO:0044424,GO:0044444,GO:0044464	4.1.1.39	ko:K01601	ko00630,ko00710,ko01100,ko01120,ko01200,map00630,map00710,map01100,map01120,map01200	M00165,M00166,M00532	R00024,R03140	RC00172,RC00859	ko00000,ko00001,ko00002,ko01000	-	-	-	RuBisCO_large,RuBisCO_large_N
	UUB87841.1_ribulose-1,5-bisphosphate-carboxylase/oxygenase-large-subunit,-partial-(chloroplast)-[Fragilariopsiscylindrus]	159749.E7BWI1	7.91e-182	516	COG1850@1|root,2QTI9@2759|Eukaryota,2XE5R@2836|Bacillariophyta	2836|Bacillariophyta	Q	RuBisCO catalyzes two reactions the carboxylation of D- ribulose 1,5-bisphosphate, the primary event in carbon dioxide fixation, as well as the oxidative fragmentation of the pentose substrate in the photorespiration process. Both reactions occur simultaneously and in competition at the same active site	-	GO:0005575,GO:0005622,GO:0005623,GO:0005737,GO:0009507,GO:0009536,GO:0043226,GO:0043227,GO:0043229,GO:0043231,GO:0044424,GO:0044444,GO:0044464	4.1.1.39	ko:K01601	ko00630,ko00710,ko01100,ko01120,ko01200,map00630,map00710,map01100,map01120,map01200	M00165,M00166,M00532	R00024,R03140	RC00172,RC00859	ko00000,ko00001,ko00002,ko01000	-	-	-	RuBisCO_large,RuBisCO_large_N
	UUB87840.1_ribulose-1,5-bisphosphate-carboxylase/oxygenase-large-subunit,-partial-(chloroplast)-[Fragilariopsiscylindrus]	159749.E7BWI1	4.37e-181	514	COG1850@1|root,2QTI9@2759|Eukaryota,2XE5R@2836|Bacillariophyta	2836|Bacillariophyta	Q	RuBisCO catalyzes two reactions the carboxylation of D- ribulose 1,5-bisphosphate, the primary event in carbon dioxide fixation, as well as the oxidative fragmentation of the pentose substrate in the photorespiration process. Both reactions occur simultaneously and in competition at the same active site	-	GO:0005575,GO:0005622,GO:0005623,GO:0005737,GO:0009507,GO:0009536,GO:0043226,GO:0043227,GO:0043229,GO:0043231,GO:0044424,GO:0044444,GO:0044464	4.1.1.39	ko:K01601	ko00630,ko00710,ko01100,ko01120,ko01200,map00630,map00710,map01100,map01120,map01200	M00165,M00166,M00532	R00024,R03140	RC00172,RC00859	ko00000,ko00001,ko00002,ko01000	-	-	-	RuBisCO_large,RuBisCO_large_N
	UUB87839.1_ribulose-1,5-bisphosphate-carboxylase/oxygenase-large-subunit,-partial-(chloroplast)-[Fragilariopsiscylindrus]	159749.E7BWI1	4.37e-181	514	COG1850@1|root,2QTI9@2759|Eukaryota,2XE5R@2836|Bacillariophyta	2836|Bacillariophyta	Q	RuBisCO catalyzes two reactions the carboxylation of D- ribulose 1,5-bisphosphate, the primary event in carbon dioxide fixation, as well as the oxidative fragmentation of the pentose substrate in the photorespiration process. Both reactions occur simultaneously and in competition at the same active site	-	GO:0005575,GO:0005622,GO:0005623,GO:0005737,GO:0009507,GO:0009536,GO:0043226,GO:0043227,GO:0043229,GO:0043231,GO:0044424,GO:0044444,GO:0044464	4.1.1.39	ko:K01601	ko00630,ko00710,ko01100,ko01120,ko01200,map00630,map00710,map01100,map01120,map01200	M00165,M00166,M00532	R00024,R03140	RC00172,RC00859	ko00000,ko00001,ko00002,ko01000	-	-	-	RuBisCO_large,RuBisCO_large_N
	ABT17158.1_PsbC,-partial-(chloroplast)-[Fragilariopsiscylindrus]	159749.E7BWF9	5.57e-300	819	28ISP@1|root,2QR3X@2759|Eukaryota,2XE5P@2836|Bacillariophyta	2836|Bacillariophyta	P	One of the components of the core complex of photosystem II (PSII). It binds chlorophyll and helps catalyze the primary light-induced photochemical processes of PSII. PSII is a light- driven water plastoquinone oxidoreductase, using light energy to abstract electrons from H(2)O, generating O(2) and a proton gradient subsequently used for ATP formation	-	-	-	ko:K02705	ko00195,ko01100,map00195,map01100	M00161	-	-	ko00000,ko00001,ko00002,ko00194	-	-	-	PSII
	CAA9995002.1_Ribulose-bisphosphate-carboxylase-large-chain,-partial-[Fragilariopsiscylindrus]	35128.Thapsdraft2088	2.44e-150	434	COG1850@1|root,2QTI9@2759|Eukaryota,2XE5R@2836|Bacillariophyta	2836|Bacillariophyta	Q	RuBisCO catalyzes two reactions the carboxylation of D- ribulose 1,5-bisphosphate, the primary event in carbon dioxide fixation, as well as the oxidative fragmentation of the pentose substrate in the photorespiration process. Both reactions occur simultaneously and in competition at the same active site	-	GO:0005575,GO:0005622,GO:0005623,GO:0005737,GO:0009507,GO:0009536,GO:0043226,GO:0043227,GO:0043229,GO:0043231,GO:0044424,GO:0044444,GO:0044464	4.1.1.39	ko:K01601	ko00630,ko00710,ko01100,ko01120,ko01200,map00630,map00710,map01100,map01120,map01200	M00165,M00166,M00532	R00024,R03140	RC00172,RC00859	ko00000,ko00001,ko00002,ko01000	-	-	-	RuBisCO_large,RuBisCO_large_N
	CAA9995000.1_Ribulose-bisphosphate-carboxylase-large-chain,-partial-[Fragilariopsiscylindrus]	35128.Thapsdraft2088	6.97e-150	432	COG1850@1|root,2QTI9@2759|Eukaryota,2XE5R@2836|Bacillariophyta	2836|Bacillariophyta	Q	RuBisCO catalyzes two reactions the carboxylation of D- ribulose 1,5-bisphosphate, the primary event in carbon dioxide fixation, as well as the oxidative fragmentation of the pentose substrate in the photorespiration process. Both reactions occur simultaneously and in competition at the same active site	-	GO:0005575,GO:0005622,GO:0005623,GO:0005737,GO:0009507,GO:0009536,GO:0043226,GO:0043227,GO:0043229,GO:0043231,GO:0044424,GO:0044444,GO:0044464	4.1.1.39	ko:K01601	ko00630,ko00710,ko01100,ko01120,ko01200,map00630,map00710,map01100,map01120,map01200	M00165,M00166,M00532	R00024,R03140	RC00172,RC00859	ko00000,ko00001,ko00002,ko01000	-	-	-	RuBisCO_large,RuBisCO_large_N
	CAA9994998.1_Ribulose-bisphosphate-carboxylase-large-chain,-partial-[Fragilariopsiscylindrus]	35128.Thapsdraft2088	8.56e-151	435	COG1850@1|root,2QTI9@2759|Eukaryota,2XE5R@2836|Bacillariophyta	2836|Bacillariophyta	Q	RuBisCO catalyzes two reactions the carboxylation of D- ribulose 1,5-bisphosphate, the primary event in carbon dioxide fixation, as well as the oxidative fragmentation of the pentose substrate in the photorespiration process. Both reactions occur simultaneously and in competition at the same active site	-	GO:0005575,GO:0005622,GO:0005623,GO:0005737,GO:0009507,GO:0009536,GO:0043226,GO:0043227,GO:0043229,GO:0043231,GO:0044424,GO:0044444,GO:0044464	4.1.1.39	ko:K01601	ko00630,ko00710,ko01100,ko01120,ko01200,map00630,map00710,map01100,map01120,map01200	M00165,M00166,M00532	R00024,R03140	RC00172,RC00859	ko00000,ko00001,ko00002,ko01000	-	-	-	RuBisCO_large,RuBisCO_large_N
	ADP04054.1_cytochrome-oxidase-subunit-1,-partial-(mitochondrion)-[Fragilariopsiscylindrus]	70448.Q0P3F1	1.91e-95	294	COG0843@1|root,KOG4769@2759|Eukaryota,37QZZ@33090|Viridiplantae,34JUG@3041|Chlorophyta	3041|Chlorophyta	C	Cytochrome C and Quinol oxidase polypeptide I	-	GO:0005575,GO:0005622,GO:0005623,GO:0005737,GO:0005739,GO:0005740,GO:0005743,GO:0016020,GO:0019866,GO:0031090,GO:0031966,GO:0031967,GO:0031975,GO:0043226,GO:0043227,GO:0043229,GO:0043231,GO:0044422,GO:0044424,GO:0044429,GO:0044444,GO:0044446,GO:0044464	1.9.3.1	ko:K02256	ko00190,ko01100,ko04260,ko04714,ko04932,ko05010,ko05012,ko05016,map00190,map01100,map04260,map04714,map04932,map05010,map05012,map05016	M00154	-	-	ko00000,ko00001,ko00002,ko01000,ko03029	3.D.4.11,3.D.4.7,3.D.4.8	-	-	COX1
	ADP04053.1_cytochrome-oxidase-subunit-1,-partial-(mitochondrion)-[Fragilariopsiscylindrus]	70448.Q0P3F1	5.09e-112	337	COG0843@1|root,KOG4769@2759|Eukaryota,37QZZ@33090|Viridiplantae,34JUG@3041|Chlorophyta	3041|Chlorophyta	C	Cytochrome C and Quinol oxidase polypeptide I	-	GO:0005575,GO:0005622,GO:0005623,GO:0005737,GO:0005739,GO:0005740,GO:0005743,GO:0016020,GO:0019866,GO:0031090,GO:0031966,GO:0031967,GO:0031975,GO:0043226,GO:0043227,GO:0043229,GO:0043231,GO:0044422,GO:0044424,GO:0044429,GO:0044444,GO:0044446,GO:0044464	1.9.3.1	ko:K02256	ko00190,ko01100,ko04260,ko04714,ko04932,ko05010,ko05012,ko05016,map00190,map01100,map04260,map04714,map04932,map05010,map05012,map05016	M00154	-	-	ko00000,ko00001,ko00002,ko01000,ko03029	3.D.4.11,3.D.4.7,3.D.4.8	-	-	COX1
	ADO60675.1_ribulose-1,5-bisphosphate-carboxylase/oxygenase-large-subunit,-partial-(chloroplast)-[Fragilariopsiscylindrus]	159749.E7BWI1	1.61e-165	473	COG1850@1|root,2QTI9@2759|Eukaryota,2XE5R@2836|Bacillariophyta	2836|Bacillariophyta	Q	RuBisCO catalyzes two reactions the carboxylation of D- ribulose 1,5-bisphosphate, the primary event in carbon dioxide fixation, as well as the oxidative fragmentation of the pentose substrate in the photorespiration process. Both reactions occur simultaneously and in competition at the same active site	-	GO:0005575,GO:0005622,GO:0005623,GO:0005737,GO:0009507,GO:0009536,GO:0043226,GO:0043227,GO:0043229,GO:0043231,GO:0044424,GO:0044444,GO:0044464	4.1.1.39	ko:K01601	ko00630,ko00710,ko01100,ko01120,ko01200,map00630,map00710,map01100,map01120,map01200	M00165,M00166,M00532	R00024,R03140	RC00172,RC00859	ko00000,ko00001,ko00002,ko01000	-	-	-	RuBisCO_large,RuBisCO_large_N
	ACX36856.1_ice-binding-protein-6,-partial-[Fragilariopsiscylindrus]	268407.PWYN_13130	1.18e-57	192	COG3420@1|root,COG3420@2|Bacteria	2|Bacteria	P	alginic acid biosynthetic process	-	-	-	ko:K20276	ko02024,map02024	-	-	-	ko00000,ko00001	-	-	-	Beta_helix,Big_2,DUF3494,W_rich_C
	ACX36855.1_ice-binding-protein-5,-partial-[Fragilariopsiscylindrus]	268407.PWYN_13130	1.47e-56	189	COG3420@1|root,COG3420@2|Bacteria	2|Bacteria	P	alginic acid biosynthetic process	-	-	-	ko:K20276	ko02024,map02024	-	-	-	ko00000,ko00001	-	-	-	Beta_helix,Big_2,DUF3494,W_rich_C
	ACX36854.1_ice-binding-protein-4,-partial-[Fragilariopsiscylindrus]	268407.PWYN_13130	7.96e-51	172	COG3420@1|root,COG3420@2|Bacteria	2|Bacteria	P	alginic acid biosynthetic process	-	-	-	ko:K20276	ko02024,map02024	-	-	-	ko00000,ko00001	-	-	-	Beta_helix,Big_2,DUF3494,W_rich_C
	ACX36853.1_ice-binding-protein-3,-partial-[Fragilariopsiscylindrus]	268407.PWYN_13130	2.58e-60	199	COG3420@1|root,COG3420@2|Bacteria	2|Bacteria	P	alginic acid biosynthetic process	-	-	-	ko:K20276	ko02024,map02024	-	-	-	ko00000,ko00001	-	-	-	Beta_helix,Big_2,DUF3494,W_rich_C
	ACX36852.1_ice-binding-protein-2,-partial-[Fragilariopsiscylindrus]	268407.PWYN_13130	3.23e-56	188	COG3420@1|root,COG3420@2|Bacteria	2|Bacteria	P	alginic acid biosynthetic process	-	-	-	ko:K20276	ko02024,map02024	-	-	-	ko00000,ko00001	-	-	-	Beta_helix,Big_2,DUF3494,W_rich_C
	ACX36851.1_ice-binding-protein-1,-partial-[Fragilariopsiscylindrus]	158190.SpiGrapes_0903	2.42e-61	202	COG3420@1|root,COG3420@2|Bacteria	2|Bacteria	P	alginic acid biosynthetic process	-	-	-	ko:K20276	ko02024,map02024	-	-	-	ko00000,ko00001	-	-	-	Beta_helix,Big_2,DUF3494,W_rich_C
	ACT21449.1_ice-antifreeze-protein-8,-partial-[Fragilariopsiscylindrus]	268407.PWYN_13130	1.6e-53	179	COG3420@1|root,COG3420@2|Bacteria	2|Bacteria	P	alginic acid biosynthetic process	-	-	-	ko:K20276	ko02024,map02024	-	-	-	ko00000,ko00001	-	-	-	Beta_helix,Big_2,DUF3494,W_rich_C
	ACT21448.1_ice-antifreeze-protein-7,-partial-[Fragilariopsiscylindrus]	268407.PWYN_13130	2.78e-46	159	COG3420@1|root,COG3420@2|Bacteria	2|Bacteria	P	alginic acid biosynthetic process	-	-	-	ko:K20276	ko02024,map02024	-	-	-	ko00000,ko00001	-	-	-	Beta_helix,Big_2,DUF3494,W_rich_C
	ACT21447.1_ice-antifreeze-protein-6,-partial-[Fragilariopsiscylindrus]	268407.PWYN_13130	5.97e-59	194	COG3420@1|root,COG3420@2|Bacteria	2|Bacteria	P	alginic acid biosynthetic process	-	-	-	ko:K20276	ko02024,map02024	-	-	-	ko00000,ko00001	-	-	-	Beta_helix,Big_2,DUF3494,W_rich_C
	ACT21446.1_ice-antifreeze-protein-5,-partial-[Fragilariopsiscylindrus]	158190.SpiGrapes_0903	1.58e-61	202	COG3420@1|root,COG3420@2|Bacteria	2|Bacteria	P	alginic acid biosynthetic process	-	-	-	ko:K20276	ko02024,map02024	-	-	-	ko00000,ko00001	-	-	-	Beta_helix,Big_2,DUF3494,W_rich_C
	ACT21445.1_ice-antifreeze-protein-3,-partial-[Fragilariopsiscylindrus]	158190.SpiGrapes_0903	1.08e-39	143	COG3420@1|root,COG3420@2|Bacteria	2|Bacteria	P	alginic acid biosynthetic process	-	-	-	ko:K20276	ko02024,map02024	-	-	-	ko00000,ko00001	-	-	-	Beta_helix,Big_2,DUF3494,W_rich_C
	ACT21444.1_ice-antifreeze-protein-2,-partial-[Fragilariopsiscylindrus]	268407.PWYN_13130	2.58e-59	195	COG3420@1|root,COG3420@2|Bacteria	2|Bacteria	P	alginic acid biosynthetic process	-	-	-	ko:K20276	ko02024,map02024	-	-	-	ko00000,ko00001	-	-	-	Beta_helix,Big_2,DUF3494,W_rich_C
	ACT21443.1_ice-antifreeze-protein-1,-partial-[Fragilariopsiscylindrus]	268407.PWYN_13130	1.22e-57	191	COG3420@1|root,COG3420@2|Bacteria	2|Bacteria	P	alginic acid biosynthetic process	-	-	-	ko:K20276	ko02024,map02024	-	-	-	ko00000,ko00001	-	-	-	Beta_helix,Big_2,DUF3494,W_rich_C
	AHA98296.1_putative-cycloartenol-synthase,-partial-[Fragilariopsiscylindrus]	2850.Phatr21046	3.91e-85	271	COG1657@1|root,KOG0497@2759|Eukaryota,2XAZE@2836|Bacillariophyta	2836|Bacillariophyta	I	Belongs to the terpene cyclase mutase family	-	-	5.4.99.8	ko:K01853	ko00100,ko01100,ko01110,map00100,map01100,map01110	-	R03200	RC01582	ko00000,ko00001,ko01000	-	-	-	SQHop_cyclase_C,SQHop_cyclase_N
	AIM62183.1_B12-dependent-methionine-synthase,-partial-[Fragilariopsiscylindrus]	2850.Phatr23399	0	1822	COG0646@1|root,KOG1579@2759|Eukaryota,2XBQU@2836|Bacillariophyta	2836|Bacillariophyta	H	betaine-homocysteine S-methyltransferase activity	-	-	2.1.1.13	ko:K00548	ko00270,ko00450,ko00670,ko01100,ko01110,ko01230,map00270,map00450,map00670,map01100,map01110,map01230	M00017	R00946,R09365	RC00035,RC00113,RC01241	ko00000,ko00001,ko00002,ko01000	-	-	-	B12-binding,B12-binding_2,Met_synt_B12,Pterin_bind,S-methyl_trans
	AIL25366.1_B12-independent-methionine-synthase-[Fragilariopsiscylindrus]	2850.Phatr28056	6.25e-297	839	COG0620@1|root,KOG2263@2759|Eukaryota	2759|Eukaryota	E	5-methyltetrahydropteroyltriglutamate-homocysteine S-methyltransferase activity	-	-	2.1.1.14	ko:K00549	ko00270,ko00450,ko01100,ko01110,ko01230,map00270,map00450,map01100,map01110,map01230	M00017	R04405,R09365	RC00035,RC00113,RC01241	ko00000,ko00001,ko00002,ko01000	-	-	iRC1080.CRv4_Au5_s3_g10761_t1	Meth_synt_1,Meth_synt_2
	AEK48928.1_ribulose-1,5-bisphosphate-carboxylase/oxygenase-large-subunit,-partial-(chloroplast)-[Fragilariopsiscylindrus]	159749.E7BWI1	3.6e-117	347	COG1850@1|root,2QTI9@2759|Eukaryota,2XE5R@2836|Bacillariophyta	2836|Bacillariophyta	Q	RuBisCO catalyzes two reactions the carboxylation of D- ribulose 1,5-bisphosphate, the primary event in carbon dioxide fixation, as well as the oxidative fragmentation of the pentose substrate in the photorespiration process. Both reactions occur simultaneously and in competition at the same active site	-	GO:0005575,GO:0005622,GO:0005623,GO:0005737,GO:0009507,GO:0009536,GO:0043226,GO:0043227,GO:0043229,GO:0043231,GO:0044424,GO:0044444,GO:0044464	4.1.1.39	ko:K01601	ko00630,ko00710,ko01100,ko01120,ko01200,map00630,map00710,map01100,map01120,map01200	M00165,M00166,M00532	R00024,R03140	RC00172,RC00859	ko00000,ko00001,ko00002,ko01000	-	-	-	RuBisCO_large,RuBisCO_large_N
	AEK48927.1_ribulose-1,5-bisphosphate-carboxylase/oxygenase-large-subunit,-partial-(chloroplast)-[Fragilariopsiscylindrus]	159749.E7BWI1	3.6e-117	347	COG1850@1|root,2QTI9@2759|Eukaryota,2XE5R@2836|Bacillariophyta	2836|Bacillariophyta	Q	RuBisCO catalyzes two reactions the carboxylation of D- ribulose 1,5-bisphosphate, the primary event in carbon dioxide fixation, as well as the oxidative fragmentation of the pentose substrate in the photorespiration process. Both reactions occur simultaneously and in competition at the same active site	-	GO:0005575,GO:0005622,GO:0005623,GO:0005737,GO:0009507,GO:0009536,GO:0043226,GO:0043227,GO:0043229,GO:0043231,GO:0044424,GO:0044444,GO:0044464	4.1.1.39	ko:K01601	ko00630,ko00710,ko01100,ko01120,ko01200,map00630,map00710,map01100,map01120,map01200	M00165,M00166,M00532	R00024,R03140	RC00172,RC00859	ko00000,ko00001,ko00002,ko01000	-	-	-	RuBisCO_large,RuBisCO_large_N
	ABN72951.1_ribulose-1,5-bisphosphate-carboxylase/oxygenase-large-subunit,-partial-(chloroplast)-[Fragilariopsiscylindrus]	159749.E7BWI1	0	925	COG1850@1|root,2QTI9@2759|Eukaryota,2XE5R@2836|Bacillariophyta	2836|Bacillariophyta	Q	RuBisCO catalyzes two reactions the carboxylation of D- ribulose 1,5-bisphosphate, the primary event in carbon dioxide fixation, as well as the oxidative fragmentation of the pentose substrate in the photorespiration process. Both reactions occur simultaneously and in competition at the same active site	-	GO:0005575,GO:0005622,GO:0005623,GO:0005737,GO:0009507,GO:0009536,GO:0043226,GO:0043227,GO:0043229,GO:0043231,GO:0044424,GO:0044444,GO:0044464	4.1.1.39	ko:K01601	ko00630,ko00710,ko01100,ko01120,ko01200,map00630,map00710,map01100,map01120,map01200	M00165,M00166,M00532	R00024,R03140	RC00172,RC00859	ko00000,ko00001,ko00002,ko01000	-	-	-	RuBisCO_large,RuBisCO_large_N
	ADO60676.1_ribulose-1,5-bisphosphate-carboxylase/oxygenase-large-subunit,-partial-(chloroplast)-[Fragilariopsiscylindrus]	159749.E7BWI1	1.61e-165	473	COG1850@1|root,2QTI9@2759|Eukaryota,2XE5R@2836|Bacillariophyta	2836|Bacillariophyta	Q	RuBisCO catalyzes two reactions the carboxylation of D- ribulose 1,5-bisphosphate, the primary event in carbon dioxide fixation, as well as the oxidative fragmentation of the pentose substrate in the photorespiration process. Both reactions occur simultaneously and in competition at the same active site	-	GO:0005575,GO:0005622,GO:0005623,GO:0005737,GO:0009507,GO:0009536,GO:0043226,GO:0043227,GO:0043229,GO:0043231,GO:0044424,GO:0044444,GO:0044464	4.1.1.39	ko:K01601	ko00630,ko00710,ko01100,ko01120,ko01200,map00630,map00710,map01100,map01120,map01200	M00165,M00166,M00532	R00024,R03140	RC00172,RC00859	ko00000,ko00001,ko00002,ko01000	-	-	-	RuBisCO_large,RuBisCO_large_N
	ACJ74427.1_ribulose-1,5-bisphosphate-carboxylase/oxygenase-large-subunit,-partial-(chloroplast)-[Fragilariopsiscylindrus]	159749.E7BWI1	0	877	COG1850@1|root,2QTI9@2759|Eukaryota,2XE5R@2836|Bacillariophyta	2836|Bacillariophyta	Q	RuBisCO catalyzes two reactions the carboxylation of D- ribulose 1,5-bisphosphate, the primary event in carbon dioxide fixation, as well as the oxidative fragmentation of the pentose substrate in the photorespiration process. Both reactions occur simultaneously and in competition at the same active site	-	GO:0005575,GO:0005622,GO:0005623,GO:0005737,GO:0009507,GO:0009536,GO:0043226,GO:0043227,GO:0043229,GO:0043231,GO:0044424,GO:0044444,GO:0044464	4.1.1.39	ko:K01601	ko00630,ko00710,ko01100,ko01120,ko01200,map00630,map00710,map01100,map01120,map01200	M00165,M00166,M00532	R00024,R03140	RC00172,RC00859	ko00000,ko00001,ko00002,ko01000	-	-	-	RuBisCO_large,RuBisCO_large_N
	pdb|6A8K|A-Chain-A,-Ice-binding-protein-1	158190.SpiGrapes_0903	6.13e-62	202	COG3420@1|root,COG3420@2|Bacteria	2|Bacteria	P	alginic acid biosynthetic process	-	-	-	ko:K20276	ko02024,map02024	-	-	-	ko00000,ko00001	-	-	-	Beta_helix,Big_2,DUF3494,W_rich_C
	OEU23754.1_hypothetical-protein-FRACYDRAFT_177808-[Fragilariopsiscylindrus-CCMP1102]	159749.K0RS35	9.77e-31	119	COG1965@1|root,KOG3413@2759|Eukaryota,2XDHN@2836|Bacillariophyta	2836|Bacillariophyta	P	Frataxin-like domain	-	-	1.16.3.1	ko:K19054	ko00860,map00860	-	R00078	RC02758	ko00000,ko00001,ko01000,ko03029	-	-	-	Frataxin_Cyay
	OEU23753.1_ATP-binding-cassette-transporter-[Fragilariopsiscylindrus-CCMP1102]	2850.Phatr11674	2.85e-308	868	COG5265@1|root,KOG0056@2759|Eukaryota,2XA4I@2836|Bacillariophyta	2836|Bacillariophyta	Q	ABC transporter	-	-	-	-	-	-	-	-	-	-	-	-	ABC_membrane,ABC_tran
	OEU23752.1_basic-leucine-zipper-domain-containing-protein-[Fragilariopsiscylindrus-CCMP1102]	2850.Phatr45142	7.27e-164	511	2EGGA@1|root,2SMEH@2759|Eukaryota,2XADF@2836|Bacillariophyta	2836|Bacillariophyta	-	-	-	-	-	-	-	-	-	-	-	-	-	-	-
	OEU23751.1_putative-UDP-glucose:glyco-protein-glucosyltransferase-[Fragilariopsiscylindrus-CCMP1102]	157072.XP_008870411.1	7.5e-155	522	KOG1879@1|root,KOG1879@2759|Eukaryota	2759|Eukaryota	M	UDP-glucose:glycoprotein glucosyltransferase activity	-	-	-	ko:K11718	ko04141,map04141	-	-	-	ko00000,ko00001,ko01000,ko01003	-	GT24	-	Glyco_transf_8,UDP-g_GGTase
	OEU23750.1_UDP-glucuronate-4-epimeras-like-protein-[Fragilariopsiscylindrus-CCMP1102]	2850.Phatr26862	3.49e-207	583	COG1087@1|root,KOG1371@2759|Eukaryota,2XB2G@2836|Bacillariophyta	2836|Bacillariophyta	M	Nad-dependent epimerase dehydratase	-	-	5.1.3.6	ko:K08679	ko00520,ko01100,map00520,map01100	-	R01385	RC00289	ko00000,ko00001,ko01000	-	-	-	GDP_Man_Dehyd
	OEU23749.1_putative-membrane-phosphoacetylglucosamine-mutase-[Fragilariopsiscylindrus-CCMP1102]	3847.GLYMA01G40950.2	3.59e-52	195	COG1109@1|root,KOG2537@2759|Eukaryota,37SKG@33090|Viridiplantae,3GADM@35493|Streptophyta,4JF45@91835|fabids	35493|Streptophyta	G	Belongs to the phosphohexose mutase family	-	GO:0005575,GO:0005622,GO:0005623,GO:0005737,GO:0005739,GO:0005829,GO:0005911,GO:0006040,GO:0006047,GO:0006048,GO:0006139,GO:0006725,GO:0006793,GO:0006807,GO:0008150,GO:0008152,GO:0009058,GO:0009225,GO:0009226,GO:0009506,GO:0009987,GO:0018130,GO:0019438,GO:0030054,GO:0034641,GO:0034654,GO:0043226,GO:0043227,GO:0043229,GO:0043231,GO:0044237,GO:0044238,GO:0044249,GO:0044271,GO:0044281,GO:0044424,GO:…	5.4.2.3	ko:K01836	ko00520,ko01100,ko01130,map00520,map01100,map01130	-	R08193	RC00408	ko00000,ko00001,ko01000	-	-	-	PGM_PMM_I,PGM_PMM_III,PGM_PMM_IV
	OEU23748.1_putative-phosphoglycerate-mutase-[Fragilariopsiscylindrus-CCMP1102]	2850.Phatr47096	1.63e-70	231	KOG4609@1|root,KOG4609@2759|Eukaryota	2759|Eukaryota	S	positive regulation of mitochondrial fission	-	-	3.1.3.16	ko:K15637	ko04137,ko04217,ko04668,map04137,map04217,map04668	-	-	-	ko00000,ko00001,ko01000	-	-	-	His_Phos_1,PH
	OEU23747.1_putative-DNA-repair-and-recombination-protein-RAD54-[Fragilariopsiscylindrus-CCMP1102]	2850.Phatr14180	0	922	COG0553@1|root,KOG0390@2759|Eukaryota,2XBR2@2836|Bacillariophyta	2836|Bacillariophyta	A	DNA repair and recombination protein	-	-	-	ko:K10875	ko03440,map03440	-	-	-	ko00000,ko00001,ko01000,ko03400	-	-	-	Helicase_C,SNF2_N
	OEU23746.1_cryptochrome/photolyase-like-protein-[Fragilariopsiscylindrus-CCMP1102]	159749.K0SHQ8	5.38e-247	719	COG0415@1|root,KOG0133@2759|Eukaryota,2XFNB@2836|Bacillariophyta	2836|Bacillariophyta	LT	DNA photolyase	-	-	-	-	-	-	-	-	-	-	-	-	DNA_photolyase,FAD_binding_7
	OEU23745.1_rhodopsin-[Fragilariopsiscylindrus-CCMP1102]	391616.OA238_c48250	2.97e-70	223	COG5524@1|root,COG5524@2|Bacteria,1RB6T@1224|Proteobacteria,2UGMQ@28211|Alphaproteobacteria	28211|Alphaproteobacteria	S	Bacteriorhodopsin-like protein	-	-	-	-	-	-	-	-	-	-	-	-	Bac_rhodopsin
	OEU23743.1_acyl-CoA-dehydrogenase-[Fragilariopsiscylindrus-CCMP1102]	2850.Phatr42907	1.31e-177	511	COG3173@1|root,KOG1469@2759|Eukaryota,2XBNE@2836|Bacillariophyta	2836|Bacillariophyta	E	Acyl-CoA dehydrogenase, C-terminal domain	-	-	-	-	-	-	-	-	-	-	-	-	Acyl-CoA_dh_1,Acyl-CoA_dh_M,Acyl-CoA_dh_N
	OEU23742.1_beta-hydroxyacyl-ACP-dehydratase-[Fragilariopsiscylindrus-CCMP1102]	2850.Phatr55157	5.09e-65	206	COG0764@1|root,2QQPZ@2759|Eukaryota,2XC43@2836|Bacillariophyta	2836|Bacillariophyta	E	FabA-like domain	-	-	4.2.1.59	ko:K02372	ko00061,ko00780,ko01100,ko01212,map00061,map00780,map01100,map01212	M00083,M00572	R04428,R04535,R04537,R04544,R04568,R04954,R04965,R07764,R10117,R10121	RC00831,RC01095	ko00000,ko00001,ko00002,ko01000,ko01004	-	-	-	FabA
	OEU23741.1_phosphofructokinase-[Fragilariopsiscylindrus-CCMP1102]	2850.Phatr14284	2.9e-221	623	COG0205@1|root,KOG2440@2759|Eukaryota,2XB0D@2836|Bacillariophyta	2836|Bacillariophyta	G	Phosphofructokinase	PFK1	-	2.7.1.11	ko:K00850	ko00010,ko00030,ko00051,ko00052,ko00680,ko01100,ko01110,ko01120,ko01130,ko01200,ko01230,ko03018,ko04152,ko05230,map00010,map00030,map00051,map00052,map00680,map01100,map01110,map01120,map01130,map01200,map01230,map03018,map04152,map05230	M00001,M00345	R00756,R03236,R03237,R03238,R03239,R04779	RC00002,RC00017	ko00000,ko00001,ko00002,ko01000,ko01009,ko03019	-	-	-	PFK
	OEU23740.1_beta-glucan-synthase-like-protein-[Fragilariopsiscylindrus-CCMP1102]	2850.Phatr50177	3.14e-278	787	COG2273@1|root,2SIT6@2759|Eukaryota,2XBI0@2836|Bacillariophyta	2836|Bacillariophyta	G	Beta-glucan synthesis-associated protein (SKN1)	-	-	-	-	-	-	-	-	-	-	-	-	SKN1
	OEU23739.1_phosphoenolpyruvate-carboxylase-[Fragilariopsiscylindrus-CCMP1102]	2850.Phatr51136	0	1152	COG2352@1|root,2QPVS@2759|Eukaryota,2XAFS@2836|Bacillariophyta	2836|Bacillariophyta	C	Phosphoenolpyruvate carboxylase	-	-	4.1.1.31	ko:K01595	ko00620,ko00680,ko00710,ko00720,ko01100,ko01120,ko01200,map00620,map00680,map00710,map00720,map01100,map01120,map01200	M00168,M00170,M00171,M00172,M00173,M00346,M00374	R00345	RC02741	ko00000,ko00001,ko00002,ko01000	-	-	-	PEPcase
	OEU23737.1_hypothetical-protein-FRACYDRAFT_259459-[Fragilariopsiscylindrus-CCMP1102]	2850.Phatr15468	1.28e-51	177	COG2202@1|root,2RRAM@2759|Eukaryota,2XGMV@2836|Bacillariophyta	2836|Bacillariophyta	T	Motif C-terminal to PAS motifs (likely to contribute to PAS structural domain)	-	-	-	-	-	-	-	-	-	-	-	-	PAS_9
	OEU23736.1_3,8-divinyl-protochlorophyllide-a-8-vinyl-reductase-[Fragilariopsiscylindrus-CCMP1102]	2903.EOD15932	2.63e-102	319	COG0702@1|root,KOG1203@2759|Eukaryota	2759|Eukaryota	GM	divinyl chlorophyllide a 8-vinyl-reductase activity	-	-	1.3.1.75	ko:K19073	ko00860,ko01100,ko01110,map00860,map01100,map01110	-	R06272,R06896	RC01376	ko00000,ko00001,ko01000	-	-	-	NAD_binding_10
	OEU23735.1_coproporphyrinogen-III-oxidase-[Fragilariopsiscylindrus-CCMP1102]	159749.K0SZX1	2.19e-219	613	COG0408@1|root,KOG1518@2759|Eukaryota,2XBT5@2836|Bacillariophyta	2836|Bacillariophyta	H	Coproporphyrinogen III oxidase	-	-	1.3.3.3	ko:K00228	ko00860,ko01100,ko01110,map00860,map01100,map01110	M00121	R03220	RC00884	ko00000,ko00001,ko00002,ko01000	-	-	-	Coprogen_oxidas
	OEU23734.1_porphobilinogen-deaminase-[Fragilariopsiscylindrus-CCMP1102]	159749.K0QZJ9	5.29e-205	573	COG0181@1|root,KOG2892@2759|Eukaryota,2XACS@2836|Bacillariophyta	2836|Bacillariophyta	H	Porphobilinogen deaminase, dipyromethane cofactor binding domain	-	-	2.5.1.61	ko:K01749	ko00860,ko01100,ko01110,ko01120,map00860,map01100,map01110,map01120	M00121	R00084	RC02317	ko00000,ko00001,ko00002,ko01000	-	-	-	Porphobil_deam,Porphobil_deamC
	OEU23733.1_zeaxanthin-epoxidase-[Fragilariopsiscylindrus-CCMP1102]	44056.XP_009037524.1	7.21e-212	605	COG0654@1|root,KOG2614@2759|Eukaryota	2759|Eukaryota	CH	FAD binding	-	-	1.14.15.21	ko:K09838	ko00906,ko01100,ko01110,map00906,map01100,map01110	M00372	R06946,R06947,R10070	RC01624,RC03037	ko00000,ko00001,ko00002,ko01000	-	-	-	FAD_binding_2,FAD_binding_3
	OEU23732.1_15-cis-zeta-carotene-isomerase-[Fragilariopsiscylindrus-CCMP1102]	2903.EOD21137	1.94e-131	393	COG4094@1|root,2QSJ3@2759|Eukaryota	2759|Eukaryota	S	9,15,9'-tri-cis-zeta-carotene isomerase activity	-	GO:0003674,GO:0003824,GO:0005575,GO:0005622,GO:0005623,GO:0005737,GO:0006629,GO:0006720,GO:0008150,GO:0008152,GO:0008299,GO:0008610,GO:0009058,GO:0009507,GO:0009536,GO:0009987,GO:0016119,GO:0016120,GO:0016853,GO:0016859,GO:0042214,GO:0043226,GO:0043227,GO:0043229,GO:0043231,GO:0044237,GO:0044238,GO:0044249,GO:0044255,GO:0044424,GO:0044444,GO:0044464,GO:0046246,GO:0071704,GO:0090471,GO:1901576	5.2.1.12	ko:K15744	ko00906,ko01100,ko01110,map00906,map01100,map01110	M00097	R09655	RC02636	ko00000,ko00001,ko00002,ko01000	-	-	-	NnrU
	OEU23731.1_(E)-4-hydroxy-3-methylbut-2-enyl-diphosphate-reductase-[Fragilariopsiscylindrus-CCMP1102]	35128.Thaps28326	1.61e-156	457	COG0761@1|root,2QPIQ@2759|Eukaryota,2XBZK@2836|Bacillariophyta	2836|Bacillariophyta	IM	LytB protein	-	-	1.17.7.4	ko:K03527	ko00900,ko01100,ko01110,ko01130,map00900,map01100,map01110,map01130	M00096	R05884,R08210	RC01137,RC01487	ko00000,ko00001,ko00002,ko01000	-	-	-	LYTB
	OEU23730.1_2-C-methyl-D-erythritol-2,4-cyclodiphosphate-synthase-[Fragilariopsiscylindrus-CCMP1102]	159749.K0RVL6	8.1e-107	317	COG0245@1|root,2QS77@2759|Eukaryota,2XAKI@2836|Bacillariophyta	2836|Bacillariophyta	H	YgbB family	-	-	4.6.1.12	ko:K01770	ko00900,ko01100,ko01110,ko01130,map00900,map01100,map01110,map01130	M00096	R05637	RC00002,RC01440	ko00000,ko00001,ko00002,ko01000	-	-	-	YgbB
	OEU23729.1_4-Diphosphocytidyl-2-C-methyl-D-erythritol-synthase-[Fragilariopsiscylindrus-CCMP1102]	2850.Phatr21829	1.75e-138	399	COG1211@1|root,2QUUE@2759|Eukaryota,2XAB3@2836|Bacillariophyta	2836|Bacillariophyta	I	2-C-methyl-D-erythritol 4-phosphate cytidylyltransferase	-	-	2.7.7.60	ko:K00991	ko00900,ko01100,ko01110,ko01130,map00900,map01100,map01110,map01130	M00096	R05633	RC00002	ko00000,ko00001,ko00002,ko01000	-	-	-	IspD
	OEU23728.1_1-deoxy-D-xylulose-5-phosphate-reductoisomerase-[Fragilariopsiscylindrus-CCMP1102]	35128.Thaps10943	1.39e-265	736	COG0020@1|root,2QPJ7@2759|Eukaryota,2XADT@2836|Bacillariophyta	2836|Bacillariophyta	G	1-deoxy-D-xylulose 5-phosphate reductoisomerase C-terminal	-	-	1.1.1.267	ko:K00099	ko00900,ko01100,ko01110,ko01130,map00900,map01100,map01110,map01130	M00096	R05688	RC01452	ko00000,ko00001,ko00002,ko01000	-	-	-	DXPR_C,DXP_redisom_C,DXP_reductoisom
	OEU23727.1_6-phosphogluconate-dehydratase-[Fragilariopsiscylindrus-CCMP1102]	35128.Thaps27997	0	1028	COG0129@1|root,KOG2448@2759|Eukaryota,2XB43@2836|Bacillariophyta	2836|Bacillariophyta	E	Dehydratase family	-	-	4.2.1.9	ko:K01687	ko00290,ko00770,ko01100,ko01110,ko01130,ko01210,ko01230,map00290,map00770,map01100,map01110,map01130,map01210,map01230	M00019,M00570	R01209,R04441,R05070	RC00468,RC01714	ko00000,ko00001,ko00002,ko01000	-	-	-	ILVD_EDD
	OEU23726.1_aconitate-hydratase-[Fragilariopsiscylindrus-CCMP1102]	2850.Phatr26290	0	1382	COG0065@1|root,KOG0454@2759|Eukaryota,2XABI@2836|Bacillariophyta	2836|Bacillariophyta	E	Aconitate B N-terminal domain	-	-	-	-	-	-	-	-	-	-	-	-	Aconitase,Aconitase_2_N,Aconitase_B_N
	OEU23725.1_putative-mitochondrial-dicarboxylate-carrier-[Fragilariopsiscylindrus-CCMP1102]	2850.Phatr35949	7.25e-169	476	KOG0759@1|root,KOG0753@2759|Eukaryota,2XAHY@2836|Bacillariophyta	2836|Bacillariophyta	C	Belongs to the mitochondrial carrier (TC 2.A.29) family	-	-	-	-	-	-	-	-	-	-	-	-	Mito_carr
	OEU23724.1_putative-mitochondrial-dicarboxylate-carrier-[Fragilariopsiscylindrus-CCMP1102]	2850.Phatr35949	8.22e-170	479	KOG0759@1|root,KOG0753@2759|Eukaryota,2XAHY@2836|Bacillariophyta	2836|Bacillariophyta	C	Belongs to the mitochondrial carrier (TC 2.A.29) family	-	-	-	-	-	-	-	-	-	-	-	-	Mito_carr
	OEU23723.1_dipeptidase-[Fragilariopsiscylindrus-CCMP1102]	35128.Thaps264610	4.06e-236	671	COG0006@1|root,KOG2737@2759|Eukaryota,2XF8Z@2836|Bacillariophyta	2836|Bacillariophyta	E	Aminopeptidase P, N-terminal domain	-	-	3.4.13.9	ko:K14213	-	-	-	-	ko00000,ko01000,ko01002	-	-	-	AMP_N,Peptidase_M24
	OEU23722.1_dipeptidase-[Fragilariopsiscylindrus-CCMP1102]	35128.Thaps264610	1.34e-235	671	COG0006@1|root,KOG2737@2759|Eukaryota,2XF8Z@2836|Bacillariophyta	2836|Bacillariophyta	E	Aminopeptidase P, N-terminal domain	-	-	3.4.13.9	ko:K14213	-	-	-	-	ko00000,ko01000,ko01002	-	-	-	AMP_N,Peptidase_M24
	OEU23721.1_putative-nucleoredoxin-[Fragilariopsiscylindrus-CCMP1102]	35128.Thaps9459	6.4e-55	182	KOG2501@1|root,KOG2501@2759|Eukaryota,2XDX4@2836|Bacillariophyta	2836|Bacillariophyta	O	Thioredoxin-like	-	-	-	-	-	-	-	-	-	-	-	-	Thioredoxin_8
	OEU23720.1_putative-nucleoredoxin-[Fragilariopsiscylindrus-CCMP1102]	35128.Thaps9459	8.01e-55	182	KOG2501@1|root,KOG2501@2759|Eukaryota,2XDX4@2836|Bacillariophyta	2836|Bacillariophyta	O	Thioredoxin-like	-	-	-	-	-	-	-	-	-	-	-	-	Thioredoxin_8
	OEU23719.1_putative-nucleoredoxin-[Fragilariopsiscylindrus-CCMP1102]	35128.Thaps9459	1.79e-54	182	KOG2501@1|root,KOG2501@2759|Eukaryota,2XDX4@2836|Bacillariophyta	2836|Bacillariophyta	O	Thioredoxin-like	-	-	-	-	-	-	-	-	-	-	-	-	Thioredoxin_8
	OEU23718.1_putative-cytochrome-c-peroxidase-[Fragilariopsiscylindrus-CCMP1102]	35128.Thaps38800	5.18e-155	438	COG0685@1|root,2QR1E@2759|Eukaryota,2XE38@2836|Bacillariophyta	2836|Bacillariophyta	E	Peroxidase	-	-	-	-	-	-	-	-	-	-	-	-	peroxidase
	OEU23717.1_putative-cytochrome-c-peroxidase-[Fragilariopsiscylindrus-CCMP1102]	35128.Thaps38800	3.72e-153	438	COG0685@1|root,2QR1E@2759|Eukaryota,2XE38@2836|Bacillariophyta	2836|Bacillariophyta	E	Peroxidase	-	-	-	-	-	-	-	-	-	-	-	-	peroxidase
	OEU23716.1_NADPH-thioredoxin-reductase-[Fragilariopsiscylindrus-CCMP1102]	159749.K0SA53	5.58e-206	598	COG0492@1|root,KOG0404@2759|Eukaryota,2XBNP@2836|Bacillariophyta	2836|Bacillariophyta	O	Pyridine nucleotide-disulphide oxidoreductase	-	-	-	-	-	-	-	-	-	-	-	-	Pyr_redox_2
	OEU23715.1_GTP-binding-protein-ypt.1_[Fragilariopsiscylindrus-CCMP1102]	2850.Phatr22713	7.14e-121	347	KOG0084@1|root,KOG0084@2759|Eukaryota,2XAM8@2836|Bacillariophyta	2836|Bacillariophyta	U	Rab subfamily of small GTPases	-	-	-	ko:K07874	ko05134,map05134	-	-	-	ko00000,ko00001,ko04031,ko04131,ko04147	-	-	-	Ras
	OEU23714.1_Cyclin_N-domain-containing-protein-[Fragilariopsiscylindrus-CCMP1102]	35128.Thaps33883	1.06e-34	135	COG5024@1|root,KOG0653@2759|Eukaryota,2XA88@2836|Bacillariophyta	2836|Bacillariophyta	D	Belongs to the cyclin family	-	-	-	ko:K21777	-	-	-	-	ko00000,ko03032,ko03036	-	-	-	Cyclin_C,Cyclin_N
	OEU23711.1_4-hydroxybenzoate-polyprenyl-transferase-[Fragilariopsiscylindrus-CCMP1102]	2850.Phatr12269	1.17e-135	393	COG0382@1|root,KOG1381@2759|Eukaryota,2XB5H@2836|Bacillariophyta	2836|Bacillariophyta	H	UbiA prenyltransferase family	-	-	2.5.1.39	ko:K06125	ko00130,ko01100,ko01110,map00130,map01100,map01110	M00128	R05000,R05616,R07273	RC00209,RC02895	ko00000,ko00001,ko00002,ko01000,ko01006	-	-	-	UbiA
	OEU23710.1_hypothetical-protein-FRACYDRAFT_177904-[Fragilariopsiscylindrus-CCMP1102]	2850.Phatr36846	1.02e-59	194	COG0702@1|root,2SBAI@2759|Eukaryota,2XCKI@2836|Bacillariophyta	2836|Bacillariophyta	GM	Complex I intermediate-associated protein 30 (CIA30)	-	-	-	-	-	-	-	-	-	-	-	-	CIA30
	OEU23706.1_Snf7-domain-containing-protein-[Fragilariopsiscylindrus-CCMP1102]	2850.Phatr5904	6.95e-93	278	COG5491@1|root,KOG3230@2759|Eukaryota,2XBIY@2836|Bacillariophyta	2836|Bacillariophyta	U	Snf7	-	-	-	ko:K12191	ko04144,ko04217,map04144,map04217	M00412	-	-	ko00000,ko00001,ko00002,ko04131,ko04147	-	-	-	Snf7
	OEU23704.1_hypothetical-protein-FRACYDRAFT_152876,-partial-[Fragilariopsiscylindrus-CCMP1102]	2850.Phatr35799	8.15e-31	116	2D0KS@1|root,2SEKI@2759|Eukaryota,2XDEF@2836|Bacillariophyta	2836|Bacillariophyta	S	Ankyrin repeat	-	-	-	-	-	-	-	-	-	-	-	-	Ank_2
	OEU23702.1_hypothetical-protein-FRACYDRAFT_154969,-partial-[Fragilariopsiscylindrus-CCMP1102]	2850.Phatr35810	2.87e-36	128	COG5596@1|root,KOG3324@2759|Eukaryota,2XDKG@2836|Bacillariophyta	2836|Bacillariophyta	U	Tim17/Tim22/Tim23/Pmp24 family	-	-	-	ko:K17794	ko04212,map04212	-	-	-	ko00000,ko00001,ko02000,ko03029	3.A.8.1	-	-	Tim17
	OEU23701.1_hypothetical-protein-FRACYDRAFT_143987,-partial-[Fragilariopsiscylindrus-CCMP1102]	2850.Phatr35557	3.39e-26	102	2DAMM@1|root,2TJXM@2759|Eukaryota,2XHRN@2836|Bacillariophyta	2836|Bacillariophyta	C	Belongs to the glutaredoxin family	-	-	-	-	-	-	-	-	-	-	-	-	DUF836
	OEU23700.1_hypothetical-protein-FRACYDRAFT_267583-[Fragilariopsiscylindrus-CCMP1102]	44056.XP_009039146.1	5.72e-39	147	2C32W@1|root,2S2SY@2759|Eukaryota	2759|Eukaryota	S	Phytanoyl-CoA dioxygenase (PhyH)	-	-	-	-	-	-	-	-	-	-	-	-	PhyH
	OEU23699.1_glutathione-S-transferase-family-protein-[Fragilariopsiscylindrus-CCMP1102]	55529.EKX45234	7.15e-118	346	COG0625@1|root,KOG0867@2759|Eukaryota	2759|Eukaryota	O	Belongs to the GST superfamily	-	-	2.5.1.18	ko:K00799	ko00480,ko00980,ko00982,ko00983,ko01524,ko05200,ko05204,ko05225,ko05418,map00480,map00980,map00982,map00983,map01524,map05200,map05204,map05225,map05418	-	R03522,R07002,R07003,R07004,R07023,R07024,R07025,R07026,R07069,R07070,R07083,R07084,R07091,R07092,R07093,R07094,R07100,R07113,R07116,R08280,R09409,R11905	RC00004,RC00069,RC00840,RC00948,RC01704,RC01705,RC01706,RC01758,RC01759,RC01765,RC01767,RC01769,RC02243,RC02527,RC02939,RC02940,RC02942,RC02943,RC02944	ko00000,ko00001,ko01000,ko02000	1.A.12.2.2,1.A.12.3.2	-	-	GST_C,GST_C_2,GST_N
	OEU23697.1_Tho.1_protein,-partial-[Fragilariopsiscylindrus-CCMP1102]	244447.XP_008333012.1	1.27e-61	211	COG0339@1|root,KOG2089@2759|Eukaryota,38SFI@33154|Opisthokonta,3B98M@33208|Metazoa,3CT8Z@33213|Bilateria,47ZCM@7711|Chordata,492KW@7742|Vertebrata,49YGV@7898|Actinopterygii	33208|Metazoa	O	Thimet oligopeptidase	THOP1	GO:0000209,GO:0003674,GO:0003824,GO:0004175,GO:0004222,GO:0005488,GO:0005575,GO:0005622,GO:0005623,GO:0005737,GO:0005739,GO:0005740,GO:0005758,GO:0005829,GO:0006464,GO:0006508,GO:0006518,GO:0006807,GO:0007154,GO:0007165,GO:0008150,GO:0008152,GO:0008233,GO:0008237,GO:0009987,GO:0016567,GO:0016787,GO:0019538,GO:0023052,GO:0031967,GO:0031970,GO:0031974,GO:0031975,GO:0032446,GO:0033218,GO:0034641,GO:…	3.4.24.15,3.4.24.16	ko:K01392,ko:K01393	ko04614,ko05143,map04614,map05143	-	-	-	ko00000,ko00001,ko01000,ko01002	-	-	-	Peptidase_M3
	OEU23696.1_Band_7-domain-containing-protein,-partial-[Fragilariopsiscylindrus-CCMP1102]	159749.K0RLT8	9.05e-111	331	COG0330@1|root,KOG2620@2759|Eukaryota	2759|Eukaryota	O	stress-induced mitochondrial fusion	-	-	-	-	-	-	-	-	-	-	-	-	Band_7,Band_7_C
	OEU23695.1_hypothetical-protein-FRACYDRAFT_267579-[Fragilariopsiscylindrus-CCMP1102]	2850.Phatr47529	1.65e-47	168	COG3663@1|root,2SC77@2759|Eukaryota	2759|Eukaryota	L	G/U mismatch-specific uracil-DNA glycosylase activity	-	-	-	-	-	-	-	-	-	-	-	-	UDG
	OEU23694.1_P-loop-containing-nucleoside-triphosphate-hydrolase-protein-[Fragilariopsiscylindrus-CCMP1102]	44056.XP_009038055.1	1.36e-32	125	KOG0389@1|root,KOG0389@2759|Eukaryota	2759|Eukaryota	L	helicase activity	-	-	3.6.4.12	ko:K14439	ko04550,map04550	-	-	-	ko00000,ko00001,ko01000,ko03036	-	-	-	DNA_methylase,Helicase_C,SNF2_N
	OEU23693.1_hypothetical-protein-FRACYDRAFT_146325,-partial-[Fragilariopsiscylindrus-CCMP1102]	2850.Phatr45828	1.32e-310	879	KOG2229@1|root,KOG2229@2759|Eukaryota,2XBDY@2836|Bacillariophyta	2836|Bacillariophyta	DZ	SDA1	-	-	-	ko:K14856	-	-	-	-	ko00000,ko03009	-	-	-	SDA1
	OEU23691.1_hypothetical-protein-FRACYDRAFT_155100,-partial-[Fragilariopsiscylindrus-CCMP1102]	38833.XP_003059490.1	5.26e-25	103	2E1CA@1|root,2S8PR@2759|Eukaryota	2759|Eukaryota	-	-	-	-	-	-	-	-	-	-	-	-	-	-	-
	OEU23690.1_hypothetical-protein-FRACYDRAFT_259450-[Fragilariopsiscylindrus-CCMP1102]	164328.Phyra81124	1.58e-17	94	29I2I@1|root,2RR9D@2759|Eukaryota,3QDVB@4776|Peronosporales	4776|Peronosporales	K	bZIP transcription factor	-	-	-	-	-	-	-	-	-	-	-	-	bZIP_1
	OEU23689.1_general-substrate-transporter-[Fragilariopsiscylindrus-CCMP1102]	2850.Phatr27361	3.94e-194	566	KOG0254@1|root,KOG0254@2759|Eukaryota,2XARG@2836|Bacillariophyta	2759|Eukaryota	P	Belongs to the major facilitator superfamily. Sugar transporter (TC 2.A.1.1) family	SLC2A13	GO:0000325,GO:0003674,GO:0005215,GO:0005351,GO:0005355,GO:0005365,GO:0005366,GO:0005402,GO:0005575,GO:0005622,GO:0005623,GO:0005737,GO:0005773,GO:0005774,GO:0005886,GO:0005887,GO:0006810,GO:0006811,GO:0006812,GO:0008150,GO:0008324,GO:0008643,GO:0008645,GO:0009705,GO:0009925,GO:0015075,GO:0015077,GO:0015078,GO:0015144,GO:0015145,GO:0015149,GO:0015166,GO:0015291,GO:0015293,GO:0015294,GO:0015295,GO:…	-	ko:K08150	-	-	-	-	ko00000,ko02000	2.A.1.1.25,2.A.1.1.62,2.A.1.1.63,2.A.1.1.66,2.A.1.8	-	-	Sugar_tr
	OEU23688.1_hypothetical-protein-FRACYDRAFT_267577,-partial-[Fragilariopsiscylindrus-CCMP1102]	2850.Phatr35627	3.28e-85	268	2C4NG@1|root,2S7DX@2759|Eukaryota,2XB21@2836|Bacillariophyta	2836|Bacillariophyta	-	-	-	-	-	-	-	-	-	-	-	-	-	-	-
	OEU23685.1_fucoxanthin-chlorophyll-a/c-protein-[Fragilariopsiscylindrus-CCMP1102]	159749.K0RH98	4.31e-109	318	2CDPH@1|root,2S3EU@2759|Eukaryota,2XEMA@2836|Bacillariophyta	2836|Bacillariophyta	P	Chlorophyll A-B binding protein	-	-	-	-	-	-	-	-	-	-	-	-	Chloroa_b-bind
	OEU23677.1_hypothetical-protein-FRACYDRAFT_205669-[Fragilariopsiscylindrus-CCMP1102]	159749.K0S4I0	4.29e-121	363	COG1075@1|root,2RZXS@2759|Eukaryota,2XECS@2836|Bacillariophyta	2836|Bacillariophyta	U	PGAP1-like protein	-	-	-	-	-	-	-	-	-	-	-	-	PGAP1
	OEU23675.1_tryptophan-synthase-beta-subunit-like-PLP-dependent-enzyme,-partial-[Fragilariopsiscylindrus-CCMP1102]	2850.Phatr35594	6.53e-139	416	COG0498@1|root,KOG2616@2759|Eukaryota,2XADK@2836|Bacillariophyta	2836|Bacillariophyta	E	Threonine synthase N terminus	-	-	4.2.3.1	ko:K01733	ko00260,ko00750,ko01100,ko01110,ko01120,ko01230,map00260,map00750,map01100,map01110,map01120,map01230	M00018	R01466,R05086	RC00017,RC00526	ko00000,ko00001,ko00002,ko01000	-	-	-	PALP,Thr_synth_N
	OEU23671.1_hypothetical-protein-FRACYDRAFT_177647-[Fragilariopsiscylindrus-CCMP1102]	35128.Thaps5045	8.78e-59	202	arCOG11485@1|root,2SE5M@2759|Eukaryota,2XDV9@2836|Bacillariophyta	2836|Bacillariophyta	-	-	-	-	-	-	-	-	-	-	-	-	-	-	-
	OEU23670.1_hypothetical-protein-FRACYDRAFT_267572-[Fragilariopsiscylindrus-CCMP1102]	2850.Phatr15324	2.29e-64	219	COG0531@1|root,KOG1286@2759|Eukaryota,2XFE5@2836|Bacillariophyta	2836|Bacillariophyta	E	Amino acid permease	-	-	-	-	-	-	-	-	-	-	-	-	AA_permease_2
	OEU23668.1_3-dehydroquinate-synthase-[Fragilariopsiscylindrus-CCMP1102]	1463858.JOHR01000006_gene409	2.3e-16	88.2	COG1465@1|root,COG1465@2|Bacteria,2GP3G@201174|Actinobacteria	201174|Actinobacteria	E	3-dehydroquinate synthase (EC 4.6.1.3)	-	-	4.1.99.20	ko:K17835	-	-	-	-	ko00000,ko01000	-	-	-	DHQS
	OEU23665.1_Melibiase-family-protein-[Fragilariopsiscylindrus-CCMP1102]	3218.PP1S19_295V6.1	1.1e-129	388	KOG2366@1|root,KOG2366@2759|Eukaryota,37MJ5@33090|Viridiplantae,3GAJH@35493|Streptophyta	35493|Streptophyta	G	alpha-galactosidase	-	-	3.2.1.22	ko:K07407	ko00052,ko00561,ko00600,ko00603,map00052,map00561,map00600,map00603	-	R01101,R01103,R01104,R01194,R01329,R02926,R03634,R04019,R04470,R05549,R05961,R06091	RC00049,RC00059,RC00451	ko00000,ko00001,ko01000	-	-	-	Melibiase_2,Melibiase_2_C
	OEU23661.1_hypothetical-protein-FRACYDRAFT_233833-[Fragilariopsiscylindrus-CCMP1102]	40149.OMERI03G24250.1	1.93e-21	108	KOG2092@1|root,KOG4438@1|root,KOG2092@2759|Eukaryota,KOG4438@2759|Eukaryota,37PPS@33090|Viridiplantae,3GC7B@35493|Streptophyta,3KQ73@4447|Liliopsida,3I882@38820|Poales	35493|Streptophyta	D	Tumour-associated protein	-	GO:0005575,GO:0005622,GO:0005623,GO:0005737,GO:0005783,GO:0012505,GO:0043226,GO:0043227,GO:0043229,GO:0043231,GO:0044424,GO:0044444,GO:0044464	-	-	-	-	-	-	-	-	-	-	Membralin
	OEU23659.1_CSD-domain-containing-protein-[Fragilariopsiscylindrus-CCMP1102]	159749.K0SCF9	3.45e-41	137	2CZ7J@1|root,2S8XB@2759|Eukaryota	2759|Eukaryota	S	Cold shock protein domain	-	-	-	ko:K14651	ko03022,ko05202,map03022,map05202	-	-	-	ko00000,ko00001,ko03019,ko03021	-	-	-	CSD,zf-CCCH
	OEU23650.1_glutamine-synthetase/guanido-kinase,-partial-[Fragilariopsiscylindrus-CCMP1102]	35128.Thaps261531	9.96e-102	310	COG0174@1|root,KOG0683@2759|Eukaryota,2XE15@2836|Bacillariophyta	2836|Bacillariophyta	E	Glutamine synthetase, catalytic domain	-	-	-	-	-	-	-	-	-	-	-	-	Gln-synt_C
	OEU23648.1_PAP2-domain-containing-protein,-partial-[Fragilariopsiscylindrus-CCMP1102]	10090.ENSMUSP00000016144	9.43e-09	63.2	COG0671@1|root,KOG3030@2759|Eukaryota,39JPQ@33154|Opisthokonta,3BD4S@33208|Metazoa,3CR4X@33213|Bilateria,484FN@7711|Chordata,48V5J@7742|Vertebrata,3J3F5@40674|Mammalia,35DCV@314146|Euarchontoglires,4Q73Y@9989|Rodentia	33208|Metazoa	I	Lipid phosphate phosphohydrolase 1	PPAP2A	GO:0000003,GO:0003006,GO:0003674,GO:0003824,GO:0005215,GO:0005319,GO:0005488,GO:0005515,GO:0005575,GO:0005623,GO:0005886,GO:0005887,GO:0005911,GO:0005918,GO:0006066,GO:0006464,GO:0006470,GO:0006629,GO:0006638,GO:0006639,GO:0006643,GO:0006644,GO:0006651,GO:0006665,GO:0006670,GO:0006672,GO:0006793,GO:0006796,GO:0006807,GO:0006810,GO:0006869,GO:0006928,GO:0006935,GO:0007043,GO:0007154,GO:0007165,GO:…	3.1.3.4	ko:K01080	ko00561,ko00564,ko00565,ko00600,ko01100,ko01110,ko04072,ko04666,ko04975,ko05231,map00561,map00564,map00565,map00600,map01100,map01110,map04072,map04666,map04975,map05231	M00089	R02239,R04162,R06520,R06521,R06522	RC00017	ko00000,ko00001,ko00002,ko01000	-	-	-	PAP2
	OEU23645.1_hypothetical-protein-FRACYDRAFT_233817-[Fragilariopsiscylindrus-CCMP1102]	35128.Thaps24113	7.06e-32	130	COG1742@1|root,2S4DA@2759|Eukaryota,2XG2C@2836|Bacillariophyta	2836|Bacillariophyta	S	Uncharacterised BCR, YnfA/UPF0060 family	-	-	-	-	-	-	-	-	-	-	-	-	UPF0060
	OEU23635.1_Zn-dependent-exopeptidase-[Fragilariopsiscylindrus-CCMP1102]	2903.EOD11171	4.35e-127	375	296NR@1|root,2RDMV@2759|Eukaryota	2759|Eukaryota	-	-	-	-	-	-	-	-	-	-	-	-	-	-	DUF2817,Peptidase_M14
	OEU23625.1_P-loop-containing-nucleoside-triphosphate-hydrolase-protein,-partial-[Fragilariopsiscylindrus-CCMP1102]	588596.U9U6Z3	1.29e-87	286	COG1131@1|root,KOG0061@2759|Eukaryota,394MM@33154|Opisthokonta,3NWV7@4751|Fungi	4751|Fungi	Q	atp-binding cassette sub-family g member	-	-	-	-	-	-	-	-	-	-	-	-	ABC2_membrane,ABC_tran
	OEU23623.1_hypothetical-protein-FRACYDRAFT_233793-[Fragilariopsiscylindrus-CCMP1102]	35128.Thaps25442	9.23e-139	439	2F47Q@1|root,2T9WU@2759|Eukaryota,2XF62@2836|Bacillariophyta	2836|Bacillariophyta	-	-	-	-	-	-	-	-	-	-	-	-	-	-	-
	OEU23619.1_nagb/rpia/CoA-transferase-like-protein-[Fragilariopsiscylindrus-CCMP1102]	2850.Phatr38631	1.01e-87	271	COG0363@1|root,KOG3147@2759|Eukaryota,2XCRR@2836|Bacillariophyta	2836|Bacillariophyta	G	Glucosamine-6-phosphate isomerases/6-phosphogluconolactonase	-	-	3.1.1.31	ko:K01057	ko00030,ko01100,ko01110,ko01120,ko01130,ko01200,map00030,map01100,map01110,map01120,map01130,map01200	M00004,M00006,M00008	R02035	RC00537	ko00000,ko00001,ko00002,ko01000	-	-	-	Glucosamine_iso
	OEU23618.1_hypothetical-protein-FRACYDRAFT_155506,-partial-[Fragilariopsiscylindrus-CCMP1102]	35128.Thaps260761	2.25e-12	67	2E57D@1|root,2SC1P@2759|Eukaryota,2XGAR@2836|Bacillariophyta	2836|Bacillariophyta	S	Helicase associated domain	-	-	-	-	-	-	-	-	-	-	-	-	HA
	OEU23617.1_hypothetical-protein-FRACYDRAFT_178329,-partial-[Fragilariopsiscylindrus-CCMP1102]	35128.Thaps260761	1.7e-29	116	2E57D@1|root,2SC1P@2759|Eukaryota,2XGAR@2836|Bacillariophyta	2836|Bacillariophyta	S	Helicase associated domain	-	-	-	-	-	-	-	-	-	-	-	-	HA
	OEU23616.1_winged-helix-DNA-binding-domain-containing-protein,-partial-[Fragilariopsiscylindrus-CCMP1102]	4081.Solyc07g055710.2.1	5.91e-10	62.8	COG5169@1|root,KOG0627@2759|Eukaryota,37QVM@33090|Viridiplantae,3GCAU@35493|Streptophyta,44IIB@71274|asterids	35493|Streptophyta	K	heat shock factor	-	-	-	ko:K09414,ko:K09419	ko04212,ko05134,map04212,map05134	-	-	-	ko00000,ko00001,ko03000	-	-	-	HSF_DNA-bind
	OEU23607.1_hypothetical-protein-FRACYDRAFT_179099-[Fragilariopsiscylindrus-CCMP1102]	2850.Phatr12459	4.91e-50	168	COG0095@1|root,KOG3159@2759|Eukaryota,2XDW8@2836|Bacillariophyta	2836|Bacillariophyta	H	lipoate-protein ligase activity	-	-	-	-	-	-	-	-	-	-	-	-	-
	OEU23606.1_NAD(P)-binding-protein-[Fragilariopsiscylindrus-CCMP1102]	159749.K0S2G8	7.22e-161	461	COG1028@1|root,KOG0725@2759|Eukaryota,2XC83@2836|Bacillariophyta	2836|Bacillariophyta	Q	Enoyl-(Acyl carrier protein) reductase	-	-	-	-	-	-	-	-	-	-	-	-	adh_short
	OEU23594.1_alkaline-phosphatase-like-protein-[Fragilariopsiscylindrus-CCMP1102]	2850.Phatr47845	1.22e-139	424	COG3119@1|root,KOG3731@2759|Eukaryota,2XHUD@2836|Bacillariophyta	2836|Bacillariophyta	G	Sulfatase	-	-	-	-	-	-	-	-	-	-	-	-	Sulfatase
	OEU23592.1_hypothetical-protein-FRACYDRAFT_259426-[Fragilariopsiscylindrus-CCMP1102]	2850.Phatr46675	3.65e-102	310	2CYTM@1|root,2S4PU@2759|Eukaryota,2XAYE@2836|Bacillariophyta	2836|Bacillariophyta	S	Tetratricopeptide repeat	-	-	-	-	-	-	-	-	-	-	-	-	TPR_8
	OEU23588.1_hypothetical-protein-FRACYDRAFT_233763-[Fragilariopsiscylindrus-CCMP1102]	35128.Thaps43128	6.4e-118	358	COG1748@1|root,2QQSS@2759|Eukaryota,2XCHM@2836|Bacillariophyta	2836|Bacillariophyta	E	Saccharopine dehydrogenase NADP binding domain	-	-	-	-	-	-	-	-	-	-	-	-	Sacchrp_dh_NADP
	OEU23587.1_hypothetical-protein-FRACYDRAFT_2675.1_[Fragilariopsiscylindrus-CCMP1102]	6326.BUX.s00855.1	1.76e-12	73.2	2CKXN@1|root,2SKNB@2759|Eukaryota,3AIK4@33154|Opisthokonta,3BYWM@33208|Metazoa,3DD2I@33213|Bilateria,40FTP@6231|Nematoda,1KYH6@119089|Chromadorea	6326.BUX.s00855.1|-	S	Protein of unknown function, DUF273	-	-	-	-	-	-	-	-	-	-	-	-	-
	OEU23582.1_galactose-mutarotase-like-protein-[Fragilariopsiscylindrus-CCMP1102]	2850.Phatr52108	2.85e-296	863	KOG1959@1|root,KOG1959@2759|Eukaryota,2XFFU@2836|Bacillariophyta	2836|Bacillariophyta	G	Alpha mannosidase, middle domain	-	-	3.2.1.24	ko:K01191	ko00511,map00511	-	-	-	ko00000,ko00001,ko01000,ko04131	-	GH38	-	Alpha-mann_mid,Glyco_hydro_38C
	OEU23581.1_hypothetical-protein-FRACYDRAFT_233756-[Fragilariopsiscylindrus-CCMP1102]	159749.K0R912	1.71e-34	135	2C4QP@1|root,2SF5Q@2759|Eukaryota,2XDKH@2836|Bacillariophyta	2836|Bacillariophyta	-	-	-	-	-	-	-	-	-	-	-	-	-	-	-
	OEU23579.1_hypothetical-protein-FRACYDRAFT_161257,-partial-[Fragilariopsiscylindrus-CCMP1102]	7918.ENSLOCP00000001526	4.81e-35	136	COG5147@1|root,KOG0048@2759|Eukaryota,38EUR@33154|Opisthokonta,3BAYQ@33208|Metazoa,3CXMK@33213|Bilateria,485QG@7711|Chordata,491AN@7742|Vertebrata,49SA9@7898|Actinopterygii	33208|Metazoa	K	V-myb avian myeloblastosis viral oncogene homolog-like 2b	MYBL2	GO:0000003,GO:0000086,GO:0000117,GO:0000226,GO:0000228,GO:0000278,GO:0000280,GO:0000281,GO:0000785,GO:0000790,GO:0000791,GO:0000910,GO:0000976,GO:0000977,GO:0000978,GO:0000981,GO:0000982,GO:0000987,GO:0000988,GO:0000989,GO:0001012,GO:0001067,GO:0001076,GO:0001077,GO:0001134,GO:0001135,GO:0001228,GO:0002064,GO:0002065,GO:0002066,GO:0003006,GO:0003674,GO:0003676,GO:0003677,GO:0003690,GO:0003700,GO:…	-	ko:K09420,ko:K21769	ko04151,ko04218,ko05166,map04151,map04218,map05166	-	-	-	ko00000,ko00001,ko03000	-	-	-	Cmyb_C,Myb_DNA-binding
	OEU23576.1_Aldo/keto-reductase-[Fragilariopsiscylindrus-CCMP1102]	35128.Thaps7191	4.9e-91	285	COG0656@1|root,KOG1577@2759|Eukaryota,2XETX@2836|Bacillariophyta	2836|Bacillariophyta	S	oxidoreductase activity	-	-	-	-	-	-	-	-	-	-	-	-	Aldo_ket_red
	OEU23573.1_hypothetical-protein-FRACYDRAFT_233748-[Fragilariopsiscylindrus-CCMP1102]	4792.ETI34858	3.55e-11	71.6	KOG3630@1|root,KOG3630@2759|Eukaryota,3Q8A6@4776|Peronosporales	4776|Peronosporales	S	RNA transport	-	-	-	ko:K14317	ko03013,ko05169,map03013,map05169	M00427	-	-	ko00000,ko00001,ko00002,ko03019	1.I.1	-	-	zf-RanBP
	OEU23569.1_aldo-keto-oxidoreductase-[Fragilariopsiscylindrus-CCMP1102]	35128.Thaps264496	3.07e-145	421	COG0656@1|root,KOG1577@2759|Eukaryota,2XF12@2836|Bacillariophyta	2836|Bacillariophyta	S	Aldo/keto reductase family	-	-	1.1.1.2	ko:K00002	ko00010,ko00040,ko00561,ko00930,ko01100,ko01110,ko01120,ko01130,ko01220,map00010,map00040,map00561,map00930,map01100,map01110,map01120,map01130,map01220	M00014	R00746,R01041,R01481,R05231	RC00087,RC00088,RC00099,RC00108	ko00000,ko00001,ko00002,ko01000,ko04147	-	-	-	Aldo_ket_red
	OEU23563.1_hypothetical-protein-FRACYDRAFT_233737-[Fragilariopsiscylindrus-CCMP1102]	2850.Phatr45889	0	1457	28KXD@1|root,2RBNG@2759|Eukaryota,2XBAY@2836|Bacillariophyta	2836|Bacillariophyta	-	-	-	-	-	-	-	-	-	-	-	-	-	-	-
	OEU23556.1_kinase-like-protein,-partial-[Fragilariopsiscylindrus-CCMP1102]	2850.Phatr54760	4.86e-22	96.7	COG0515@1|root,KOG0192@2759|Eukaryota,2XGFS@2836|Bacillariophyta	2836|Bacillariophyta	T	Protein tyrosine kinase	-	-	-	-	-	-	-	-	-	-	-	-	Pkinase
	OEU23545.1_hypothetical-protein-FRACYDRAFT_259416-[Fragilariopsiscylindrus-CCMP1102]	159749.K0T3R0	4.45e-40	148	2D8QY@1|root,2TB66@2759|Eukaryota,2XHQA@2836|Bacillariophyta	159749.K0T3R0|-	-	-	-	-	-	-	-	-	-	-	-	-	-	-	-
	OEU23541.1_hypothetical-protein-FRACYDRAFT_143514,-partial-[Fragilariopsiscylindrus-CCMP1102]	2850.Phatr45794	1.47e-16	79.7	2BWBB@1|root,2TB8R@2759|Eukaryota,2XHRJ@2836|Bacillariophyta	2850.Phatr45794|-	-	-	-	-	-	-	-	-	-	-	-	-	-	-	-
	OEU23539.1_hypothetical-protein-FRACYDRAFT_2337.1_[Fragilariopsiscylindrus-CCMP1102]	159749.K0TAV2	1.49e-21	97.4	2DUDU@1|root,2RDF7@2759|Eukaryota,2XEYM@2836|Bacillariophyta	2836|Bacillariophyta	S	Lipase (class 3)	-	-	3.1.1.3	ko:K17900	ko00561,ko01100,ko04138,map00561,map01100,map04138	M00098	R02250,R02687	RC00020,RC00037,RC00041,RC00094	ko00000,ko00001,ko00002,ko01000,ko03029,ko04131	-	-	-	-
	OEU23533.1_hypothetical-protein-FRACYDRAFT_178109-[Fragilariopsiscylindrus-CCMP1102]	35128.Thaps23540	5.34e-43	164	2E0YR@1|root,2S8BV@2759|Eukaryota,2XC7A@2836|Bacillariophyta	2836|Bacillariophyta	-	-	-	-	-	-	-	-	-	-	-	-	-	-	Glycos_transf_2
	OEU23531.1_Clavaminate-synthase-like-protein-[Fragilariopsiscylindrus-CCMP1102]	1122611.KB903977_gene2790	3.57e-11	67	COG3491@1|root,COG3491@2|Bacteria,2GT52@201174|Actinobacteria,4EKPD@85012|Streptosporangiales	201174|Actinobacteria	C	2OG-Fe(II) oxygenase superfamily	-	-	-	-	-	-	-	-	-	-	-	-	2OG-FeII_Oxy,DIOX_N
	OEU23523.1_hypothetical-protein-FRACYDRAFT_160965,-partial-[Fragilariopsiscylindrus-CCMP1102]	159749.K0TI06	1.15e-19	94.4	2E57D@1|root,2SC1P@2759|Eukaryota,2XG98@2836|Bacillariophyta	2836|Bacillariophyta	S	Helicase associated domain	-	-	-	-	-	-	-	-	-	-	-	-	HA
	OEU23514.1_hypothetical-protein-FRACYDRAFT_233684-[Fragilariopsiscylindrus-CCMP1102]	159749.K0RH04	8.09e-106	331	2D5ZH@1|root,2T074@2759|Eukaryota	159749.K0RH04|-	-	-	-	-	-	-	-	-	-	-	-	-	-	-	-
	OEU23505.1_hypothetical-protein-FRACYDRAFT_233675-[Fragilariopsiscylindrus-CCMP1102]	2850.Phatr33116	8.79e-60	214	KOG2615@1|root,KOG2615@2759|Eukaryota,2XDTE@2836|Bacillariophyta	2836|Bacillariophyta	S	major facilitator superfamily	-	-	-	-	-	-	-	-	-	-	-	-	-
	OEU23504.1_putative-phospholipid-translocating-P-type-ATPase,-partial-[Fragilariopsiscylindrus-CCMP1102]	2850.Phatr52368	0	1066	COG0474@1|root,KOG0206@2759|Eukaryota,2XAGY@2836|Bacillariophyta	2836|Bacillariophyta	P	Belongs to the cation transport ATPase (P-type) (TC 3.A.3) family. Type IV subfamily	-	-	3.6.3.1	ko:K14802	-	-	-	-	ko00000,ko01000,ko03009	3.A.3.8	-	-	Cation_ATPase,PhoLip_ATPase_C
	OEU23497.1_hypothetical-protein-FRACYDRAFT_145023,-partial-[Fragilariopsiscylindrus-CCMP1102]	35128.Thaps8838	2.05e-20	85.1	2CX58@1|root,2RWBJ@2759|Eukaryota,2XDKE@2836|Bacillariophyta	2836|Bacillariophyta	-	-	-	-	-	-	-	-	-	-	-	-	-	-	-
	OEU23485.1_MFS-general-substrate-transporter-[Fragilariopsiscylindrus-CCMP1102]	35128.Thaps268228	7.59e-167	486	COG0477@1|root,2S1J1@2759|Eukaryota,2XE4D@2836|Bacillariophyta	2836|Bacillariophyta	EGP	Major Facilitator Superfamily	-	-	-	-	-	-	-	-	-	-	-	-	MFS_1
	OEU23483.1_cysteine-proteinase,-partial-[Fragilariopsiscylindrus-CCMP1102]	2850.Phatr45795	3.21e-65	218	COG4870@1|root,KOG1543@2759|Eukaryota,2XGBN@2836|Bacillariophyta	2836|Bacillariophyta	O	Belongs to the peptidase C1 family	-	-	-	-	-	-	-	-	-	-	-	-	Peptidase_C1
	OEU23481.1_S-adenosyl-L-methionine-dependent-methyltransferase,-partial-[Fragilariopsiscylindrus-CCMP1102]	159749.K0RTV3	2.5e-67	232	COG0421@1|root,KOG1562@2759|Eukaryota,2XEM8@2836|Bacillariophyta	2836|Bacillariophyta	H	Spermine/spermidine synthase domain	-	-	-	-	-	-	-	-	-	-	-	-	ShK,Spermine_synth
	OEU23479.1_hypothetical-protein-FRACYDRAFT_166803-[Fragilariopsiscylindrus-CCMP1102]	159749.K0RCM7	2e-14	72.8	2F1YT@1|root,2T2WM@2759|Eukaryota,2XECN@2836|Bacillariophyta	2836|Bacillariophyta	S	AhpC/TSA antioxidant enzyme	-	-	-	-	-	-	-	-	-	-	-	-	AhpC-TSA_2
	OEU23475.1_hypothetical-protein-FRACYDRAFT_205645-[Fragilariopsiscylindrus-CCMP1102]	2850.Phatr46792	7.05e-85	264	2EI0C@1|root,2SNIM@2759|Eukaryota,2XC9Y@2836|Bacillariophyta	2836|Bacillariophyta	-	-	-	-	-	-	-	-	-	-	-	-	-	-	-
	OEU23474.1_pseudouridine-synthase,-partial-[Fragilariopsiscylindrus-CCMP1102]	2850.Phatr13855	2.01e-57	188	COG1187@1|root,2S02U@2759|Eukaryota,2XCDZ@2836|Bacillariophyta	2836|Bacillariophyta	J	S4 domain	-	-	5.4.99.21	ko:K06182	-	-	-	-	ko00000,ko01000,ko03009	-	-	-	PseudoU_synth_2,S4
	OEU23473.1_NAD(P)-binding-protein,-partial-[Fragilariopsiscylindrus-CCMP1102]	2850.Phatr38394	2.32e-43	152	COG1028@1|root,KOG0725@2759|Eukaryota,2XC6C@2836|Bacillariophyta	2836|Bacillariophyta	Q	Belongs to the short-chain dehydrogenases reductases (SDR) family	-	-	-	-	-	-	-	-	-	-	-	-	adh_short
	OEU23470.1_hypothetical-protein-FRACYDRAFT_223799-[Fragilariopsiscylindrus-CCMP1102]	2850.Phatr45789	3.27e-124	386	2FJQ5@1|root,2TM5R@2759|Eukaryota,2XCKA@2836|Bacillariophyta	2836|Bacillariophyta	-	-	-	-	-	-	-	-	-	-	-	-	-	-	Mem_trans
	OEU23465.1_MFS-general-substrate-transporter,-partial-[Fragilariopsiscylindrus-CCMP1102]	159749.K0RZS8	4.82e-153	451	2EKFZ@1|root,2SQCT@2759|Eukaryota,2XBZC@2836|Bacillariophyta	2836|Bacillariophyta	U	Major Facilitator Superfamily	-	-	-	ko:K12307	ko04142,map04142	-	-	-	ko00000,ko00001,ko02000	2.A.1	-	-	MFS_1
	OEU23461.1_IBP-8-protein,-partial-[Fragilariopsiscylindrus-CCMP1102]	268407.PWYN_13130	4.59e-58	192	COG3420@1|root,COG3420@2|Bacteria	2|Bacteria	P	alginic acid biosynthetic process	-	-	-	ko:K20276	ko02024,map02024	-	-	-	ko00000,ko00001	-	-	-	Beta_helix,Big_2,DUF3494,W_rich_C
	OEU23456.1_kinase-like-protein-[Fragilariopsiscylindrus-CCMP1102]	5888.CAK78114	5.02e-53	178	KOG1164@1|root,KOG1164@2759|Eukaryota,3ZD6E@5878|Ciliophora	5878|Ciliophora	T	Protein tyrosine kinase	-	-	2.7.11.1	ko:K02218	ko04011,ko04392,map04011,map04392	-	-	-	ko00000,ko00001,ko01000,ko01001	-	-	-	Pkinase
	OEU23454.1_hypothetical-protein-FRACYDRAFT_178240-[Fragilariopsiscylindrus-CCMP1102]	2850.Phatr36270	0	991	COG2114@1|root,KOG3689@1|root,KOG3689@2759|Eukaryota,KOG4171@2759|Eukaryota,2XHTT@2836|Bacillariophyta	2759|Eukaryota	FT	Metal dependent phosphohydrolases with conserved 'HD' motif.	-	-	-	-	-	-	-	-	-	-	-	-	Guanylate_cyc,PDEase_I
	OEU23444.1_ras-domain-containing-protein-[Fragilariopsiscylindrus-CCMP1102]	2850.Phatr44216	1e-103	308	COG1100@1|root,KOG0087@2759|Eukaryota,2XA6W@2836|Bacillariophyta	2836|Bacillariophyta	U	Ethanolamine utilisation - propanediol utilisation	-	-	-	-	-	-	-	-	-	-	-	-	Ras
	OEU23443.1_hypothetical-protein-FRACYDRAFT_205643-[Fragilariopsiscylindrus-CCMP1102]	159749.K0TI06	1.94e-17	88.2	2E57D@1|root,2SC1P@2759|Eukaryota,2XG98@2836|Bacillariophyta	2836|Bacillariophyta	S	Helicase associated domain	-	-	-	-	-	-	-	-	-	-	-	-	HA
	OEU23439.1_hypothetical-protein-FRACYDRAFT_179313,-partial-[Fragilariopsiscylindrus-CCMP1102]	2850.Phatr45466	3.33e-59	199	29NJC@1|root,2RVW7@2759|Eukaryota,2XBB0@2836|Bacillariophyta	2836|Bacillariophyta	-	-	-	-	-	-	-	-	-	-	-	-	-	-	-
	OEU23434.1_S60-ribosomal-protein-L10E-[Fragilariopsiscylindrus-CCMP1102]	159749.K0RCE1	2.02e-138	393	COG0197@1|root,KOG0857@2759|Eukaryota,2XAJP@2836|Bacillariophyta	2836|Bacillariophyta	J	Ribosomal protein L16p/L10e	-	-	-	ko:K02866	ko03010,map03010	M00177,M00179	-	-	br01610,ko00000,ko00001,ko00002,ko03011	-	-	-	Ribosomal_L16
	OEU23429.1_kinase-like-protein,-partial-[Fragilariopsiscylindrus-CCMP1102]	2850.Phatr7088	1.94e-23	94.4	COG0515@1|root,KOG0192@2759|Eukaryota	2759|Eukaryota	KLT	protein kinase activity	-	GO:0000323,GO:0000902,GO:0000904,GO:0003674,GO:0003824,GO:0004672,GO:0004674,GO:0005488,GO:0005515,GO:0005575,GO:0005622,GO:0005623,GO:0005737,GO:0005764,GO:0005765,GO:0005768,GO:0005770,GO:0005773,GO:0005774,GO:0005794,GO:0005795,GO:0006464,GO:0006468,GO:0006793,GO:0006796,GO:0006807,GO:0006810,GO:0006897,GO:0006914,GO:0006928,GO:0006935,GO:0006950,GO:0006979,GO:0006996,GO:0007005,GO:0007017,GO:…	-	ko:K14304	ko03013,map03013	M00427	-	-	ko00000,ko00001,ko00002,ko03019,ko03036	1.I.1	-	-	Ank,Ank_2,Ank_3,Ank_4,COR,LRR_4,LRR_8,Pkinase,Pkinase_Tyr,Roc
	OEU23420.1_hypothetical-protein-FRACYDRAFT_223777-[Fragilariopsiscylindrus-CCMP1102]	35128.Thaps8333	1.09e-45	162	2F77K@1|root,2T8AK@2759|Eukaryota,2XGGG@2836|Bacillariophyta	2836|Bacillariophyta	S	Protein of unknown function (DUF1997)	-	-	-	-	-	-	-	-	-	-	-	-	DUF1997
	OEU23419.1_calcium-lipid-binding-protein-[Fragilariopsiscylindrus-CCMP1102]	2850.Phatr50437	1.86e-29	110	COG5038@1|root,KOG1012@2759|Eukaryota,2XH3K@2836|Bacillariophyta	2836|Bacillariophyta	S	Protein kinase C conserved region 2 (CalB)	-	-	-	-	-	-	-	-	-	-	-	-	C2
	OEU23415.1_ABC_tran-domain-containing-protein-[Fragilariopsiscylindrus-CCMP1102]	2850.Phatr10367	6.12e-253	710	COG0488@1|root,KOG0062@2759|Eukaryota,2XAR0@2836|Bacillariophyta	2836|Bacillariophyta	EJ	ABC transporter	-	-	-	ko:K06158	-	-	-	-	ko00000,ko03012	-	-	-	ABC_tran,ABC_tran_Xtn
	OEU23414.1_hypothetical-protein-FRACYDRAFT_267520-[Fragilariopsiscylindrus-CCMP1102]	2903.EOD11369	1.67e-136	415	COG3854@1|root,2QQ4X@2759|Eukaryota	2759|Eukaryota	S	ATPases associated with a variety of cellular activities	-	-	-	-	-	-	-	-	-	-	-	-	AAA,DNA_pol_A_exo1,T2SSE
	OEU23411.1_hypothetical-protein-FRACYDRAFT_2740.1_[Fragilariopsiscylindrus-CCMP1102]	2850.Phatr44212	3.6e-143	419	28PEZ@1|root,2QW2X@2759|Eukaryota,2XAI9@2836|Bacillariophyta	2836|Bacillariophyta	S	Domain of unknown function (DUF1995)	-	-	-	-	-	-	-	-	-	-	-	-	DUF1995
	OEU23398.1_barren-domain-containing-protein-[Fragilariopsiscylindrus-CCMP1102]	227086.JGI_V11_81096	6.78e-20	99.4	COG5229@1|root,KOG2328@2759|Eukaryota	2759|Eukaryota	BD	DNA topoisomerase (ATP-hydrolyzing) activator activity	-	GO:0000070,GO:0000228,GO:0000278,GO:0000280,GO:0000793,GO:0000794,GO:0000796,GO:0000799,GO:0000819,GO:0001671,GO:0003674,GO:0003682,GO:0005488,GO:0005515,GO:0005575,GO:0005622,GO:0005623,GO:0005634,GO:0005694,GO:0005737,GO:0006323,GO:0006996,GO:0007049,GO:0007059,GO:0007076,GO:0008047,GO:0008150,GO:0009987,GO:0010911,GO:0010912,GO:0016043,GO:0019899,GO:0022402,GO:0030234,GO:0030261,GO:0031974,GO:…	-	ko:K06676	ko04111,map04111	-	-	-	ko00000,ko00001,ko03036	-	-	-	Cnd2
	OEU23396.1_hypothetical-protein-FRACYDRAFT_233569-[Fragilariopsiscylindrus-CCMP1102]	159749.K0SB85	4.2e-62	223	2D1RI@1|root,2SJ08@2759|Eukaryota	2759|Eukaryota	-	-	-	-	-	-	-	-	-	-	-	-	-	-	-
	OEU23390.1_hypothetical-protein-FRACYDRAFT_233563-[Fragilariopsiscylindrus-CCMP1102]	430498.S8BZK1	1.36e-19	92	2AKTQ@1|root,2RZA9@2759|Eukaryota,39TKG@33154|Opisthokonta,3P08X@4751|Fungi,3QPZV@4890|Ascomycota	4751|Fungi	O	RING finger domain protein	-	-	-	-	-	-	-	-	-	-	-	-	SWIM,zf-RING_2
	OEU23381.1_bicarbonate-transporter-[Fragilariopsiscylindrus-CCMP1102]	35128.Thaps13887	2.34e-208	602	KOG1172@1|root,KOG1172@2759|Eukaryota,2XAXN@2836|Bacillariophyta	2836|Bacillariophyta	P	HCO3- transporter family	-	-	-	-	-	-	-	-	-	-	-	-	HCO3_cotransp
	OEU23378.1_hypothetical-protein-FRACYDRAFT_179041,-partial-[Fragilariopsiscylindrus-CCMP1102]	2850.Phatr38388	6.92e-107	352	2D25Z@1|root,2SKKF@2759|Eukaryota,2XEGK@2836|Bacillariophyta	2836|Bacillariophyta	-	-	-	-	-	-	-	-	-	-	-	-	-	-	rve
	OEU23359.1_pyruvate-phosphate-dikinase-[Fragilariopsiscylindrus-CCMP1102]	72019.SARC_08326T0	1.03e-221	662	COG1080@1|root,2QREJ@2759|Eukaryota,39S2E@33154|Opisthokonta	33154|Opisthokonta	G	pyruvate, phosphate dikinase activity	-	-	2.7.9.2	ko:K01007	ko00620,ko00680,ko00720,ko01100,ko01120,ko01200,map00620,map00680,map00720,map01100,map01120,map01200	M00173,M00374	R00199	RC00002,RC00015	ko00000,ko00001,ko00002,ko01000	-	-	-	PEP-utilizers,PEP-utilizers_C,PPDK_N
	OEU23357.1_hypothetical-protein-FRACYDRAFT_267513-[Fragilariopsiscylindrus-CCMP1102]	2850.Phatr37769	1.46e-46	159	2CZXR@1|root,2S4SG@2759|Eukaryota,2XD3F@2836|Bacillariophyta	2836|Bacillariophyta	-	-	-	-	-	-	-	-	-	-	-	-	-	-	-
	OEU23354.1_DUF814-domain-containing-protein-[Fragilariopsiscylindrus-CCMP1102]	35128.Thaps8487	1.4e-75	234	KOG3272@1|root,KOG3272@2759|Eukaryota,2XBVP@2836|Bacillariophyta	2836|Bacillariophyta	S	Domain of unknown function (DUF814)	-	-	-	-	-	-	-	-	-	-	-	-	DUF814
	OEU23352.1_S-adenosyl-L-methionine-dependent-methyltransferase-[Fragilariopsiscylindrus-CCMP1102]	2850.Phatr12280	6.28e-100	302	COG0500@1|root,KOG1269@2759|Eukaryota,2XCEQ@2836|Bacillariophyta	2836|Bacillariophyta	I	Mycolic acid cyclopropane synthetase	-	-	-	-	-	-	-	-	-	-	-	-	Methyltransf_25
	OEU23350.1_amidohydrolase-2-[Fragilariopsiscylindrus-CCMP1102]	35128.Thaps6209	3.23e-106	320	28N8S@1|root,2QUU3@2759|Eukaryota,2XC9R@2836|Bacillariophyta	2836|Bacillariophyta	S	Amidohydrolase	-	-	-	-	-	-	-	-	-	-	-	-	Amidohydro_2
	OEU23346.1_PH-domain-like-protein-[Fragilariopsiscylindrus-CCMP1102]	2880.D8LJR4	7.23e-47	161	29TN5@1|root,2RXGP@2759|Eukaryota	2759|Eukaryota	S	phosphatidylinositol-3-phosphate binding	-	GO:0003674,GO:0005488,GO:0005543,GO:0008289,GO:0032266,GO:0035091,GO:0043167,GO:0043168,GO:1901981	-	-	-	-	-	-	-	-	-	-	PH
	OEU23335.1_hypothetical-protein-FRACYDRAFT_178807-[Fragilariopsiscylindrus-CCMP1102]	2850.Phatr47951	6.33e-130	380	KOG3038@1|root,KOG3038@2759|Eukaryota,2XF61@2836|Bacillariophyta	2836|Bacillariophyta	S	Sin3 binding region of histone deacetylase complex subunit SAP30	-	-	-	ko:K11364	-	-	-	-	ko00000,ko03021,ko03036	-	-	-	DUF1325,SAP30_Sin3_bdg
	OEU23324.1_hypothetical-protein-FRACYDRAFT_165332,-partial-[Fragilariopsiscylindrus-CCMP1102]	4533.OB12G10830.1	8.66e-12	63.5	KOG0800@1|root,KOG0800@2759|Eukaryota	2759|Eukaryota	O	ubiquitin-protein transferase activity	-	-	-	-	-	-	-	-	-	-	-	-	zf-RING_2
	OEU23316.1_signal-recognition-particle,-SRP19-subunit-[Fragilariopsiscylindrus-CCMP1102]	2850.Phatr44439	2.12e-28	111	2ENHP@1|root,2SRY3@2759|Eukaryota,2XDNS@2836|Bacillariophyta	2836|Bacillariophyta	S	SRP19 protein	-	-	-	ko:K03105	ko03060,map03060	-	-	-	ko00000,ko00001,ko02044	3.A.5.7,3.A.5.9	-	-	SRP19
	OEU23315.1_hypothetical-protein-FRACYDRAFT_259354-[Fragilariopsiscylindrus-CCMP1102]	72019.SARC_10204T0	1.64e-99	306	COG0367@1|root,KOG0571@2759|Eukaryota,3A1II@33154|Opisthokonta	33154|Opisthokonta	E	Asparagine synthase	-	-	-	-	-	-	-	-	-	-	-	-	Asn_synthase
	OEU23311.1_PLP-dependent-transferase-[Fragilariopsiscylindrus-CCMP1102]	2850.Phatr10418	1.78e-122	369	COG0436@1|root,KOG0257@2759|Eukaryota,2XCKW@2836|Bacillariophyta	2836|Bacillariophyta	E	Aminotransferase class I and II	-	-	-	-	-	-	-	-	-	-	-	-	Aminotran_1_2
	OEU23308.1_hypothetical-protein-FRACYDRAFT_233480-[Fragilariopsiscylindrus-CCMP1102]	2903.EOD19907	3.33e-39	145	2B2AB@1|root,2S0CB@2759|Eukaryota	2759|Eukaryota	-	-	-	-	-	-	-	-	-	-	-	-	-	-	Thioredoxin_4
	OEU23294.1_hypothetical-protein-FRACYDRAFT_233467-[Fragilariopsiscylindrus-CCMP1102]	1041146.ATZB01000013_gene4274	3.29e-11	67	COG0251@1|root,COG0251@2|Bacteria,1RHMZ@1224|Proteobacteria,2U5PZ@28211|Alphaproteobacteria,4BD8T@82115|Rhizobiaceae	28211|Alphaproteobacteria	J	YjgF/chorismate_mutase-like, putative endoribonuclease	-	-	-	-	-	-	-	-	-	-	-	-	YjgF_endoribonc
	OEU23290.1_Mss4-like-protein,-partial-[Fragilariopsiscylindrus-CCMP1102]	2850.Phatr7718	1.96e-48	159	COG0229@1|root,KOG0856@2759|Eukaryota,2XGIW@2836|Bacillariophyta	2836|Bacillariophyta	O	SelR domain	-	-	-	-	-	-	-	-	-	-	-	-	SelR
	OEU23289.1_hypothetical-protein-FRACYDRAFT_157376,-partial-[Fragilariopsiscylindrus-CCMP1102]	159749.K0SU71	1.94e-99	310	2D0HW@1|root,2SE92@2759|Eukaryota,2XBMB@2836|Bacillariophyta	2836|Bacillariophyta	-	-	-	-	-	-	-	-	-	-	-	-	-	-	-
	OEU23283.1_subtilisin-like-protein,-partial-[Fragilariopsiscylindrus-CCMP1102]	44056.XP_009038725.1	5.91e-55	202	COG1404@1|root,KOG3525@2759|Eukaryota	2759|Eukaryota	O	serine-type endopeptidase activity	-	-	3.4.21.61	ko:K01341	-	-	-	-	ko00000,ko01000,ko01002,ko03110	-	-	-	Kringle,Notch,P_proprotein,Peptidase_S8
	OEU23273.1_Diphthamide_syn-domain-containing-protein-[Fragilariopsiscylindrus-CCMP1102]	2850.Phatr20589	6.17e-140	415	COG1736@1|root,KOG2648@2759|Eukaryota,2XB7U@2836|Bacillariophyta	2836|Bacillariophyta	J	Putative diphthamide synthesis protein	-	-	2.5.1.108	ko:K07561	-	-	R10455	RC00021,RC03180	ko00000,ko01000,ko03012	-	-	-	Diphthamide_syn
	OEU23270.1_trypsin-like-serine-protease,-partial-[Fragilariopsiscylindrus-CCMP1102]	7918.ENSLOCP00000001210	2.02e-15	75.9	COG5640@1|root,KOG3627@2759|Eukaryota,39U11@33154|Opisthokonta,3BDTB@33208|Metazoa,3D0BW@33213|Bilateria,48QR5@7711|Chordata,49MAW@7742|Vertebrata	33208|Metazoa	O	Belongs to the peptidase S1 family	Tpsab1	GO:0000323,GO:0003674,GO:0003824,GO:0005575,GO:0005576,GO:0005615,GO:0005622,GO:0005623,GO:0005737,GO:0005764,GO:0005773,GO:0006508,GO:0006807,GO:0008150,GO:0008152,GO:0008233,GO:0016787,GO:0019538,GO:0030193,GO:0030195,GO:0032101,GO:0032102,GO:0042629,GO:0043170,GO:0043226,GO:0043227,GO:0043229,GO:0043231,GO:0044238,GO:0044421,GO:0044424,GO:0044444,GO:0044464,GO:0048519,GO:0048583,GO:0048585,GO:…	3.4.21.59	ko:K01340	-	-	-	-	ko00000,ko01000,ko01002	-	-	-	Trypsin
	OEU23264.1_hypothetical-protein-FRACYDRAFT_161909,-partial-[Fragilariopsiscylindrus-CCMP1102]	2850.Phatr46543	8.5e-53	181	COG0494@1|root,KOG2937@2759|Eukaryota,2XBJA@2836|Bacillariophyta	2836|Bacillariophyta	A	Dcp2, box A domain	-	-	3.6.1.62	ko:K12613	ko03018,map03018	M00395	R10815	RC00002	ko00000,ko00001,ko00002,ko01000,ko03019	-	-	-	DCP2,NUDIX
	OEU23257.1_hypothetical-protein-FRACYDRAFT_2593.1_[Fragilariopsiscylindrus-CCMP1102]	2850.Phatr24748	1.13e-180	518	COG1537@1|root,KOG2869@2759|Eukaryota,2XBXN@2836|Bacillariophyta	2836|Bacillariophyta	J	May function in recognizing stalled ribosomes and triggering endonucleolytic cleavage of the mRNA, a mechanism to release non-functional ribosomes and degrade damaged mRNAs	-	-	-	ko:K06965	ko03015,map03015	-	-	-	ko00000,ko00001	-	-	-	eRF1_3
	OEU23254.1_Peptidase_S9-domain-containing-protein-[Fragilariopsiscylindrus-CCMP1102]	2850.Phatr24161	7.75e-281	798	COG1505@1|root,KOG2237@2759|Eukaryota,2XBM6@2836|Bacillariophyta	2836|Bacillariophyta	O	Prolyl oligopeptidase, N-terminal beta-propeller domain	-	-	3.4.21.83	ko:K01354	ko05142,ko05143,map05142,map05143	-	-	-	ko00000,ko00001,ko01000,ko01002	-	-	-	Peptidase_S9,Peptidase_S9_N
	OEU23251.1_Mur-ligase-[Fragilariopsiscylindrus-CCMP1102]	10141.ENSCPOP00000014713	1.36e-38	157	COG0285@1|root,KOG2525@2759|Eukaryota,38DEV@33154|Opisthokonta,3BD99@33208|Metazoa,3CRS4@33213|Bilateria,483PT@7711|Chordata,4941M@7742|Vertebrata,3J30Q@40674|Mammalia,35C5X@314146|Euarchontoglires,4Q4F2@9989|Rodentia	33208|Metazoa	H	tetrahydrofolylpolyglutamate synthase activity	FPGS	GO:0003674,GO:0003824,GO:0004326,GO:0005575,GO:0005622,GO:0005623,GO:0005737,GO:0005739,GO:0005759,GO:0005829,GO:0006082,GO:0006139,GO:0006520,GO:0006536,GO:0006575,GO:0006725,GO:0006732,GO:0006760,GO:0006766,GO:0006767,GO:0006807,GO:0008150,GO:0008152,GO:0008283,GO:0009058,GO:0009064,GO:0009108,GO:0009396,GO:0009987,GO:0016053,GO:0016874,GO:0016879,GO:0016881,GO:0017144,GO:0018130,GO:0019438,GO:…	6.3.2.17	ko:K01930	ko00790,ko01100,ko01523,map00790,map01100,map01523	-	R00942,R02237,R04241	RC00064,RC00090,RC00162	ko00000,ko00001,ko01000	-	-	-	Mur_ligase_M
	OEU23248.1_hypothetical-protein-FRACYDRAFT_163429,-partial-[Fragilariopsiscylindrus-CCMP1102]	35128.Thaps3422	3.32e-58	186	2E80E@1|root,2SEI6@2759|Eukaryota,2XG99@2836|Bacillariophyta	2836|Bacillariophyta	S	Uncharacterized protein conserved in bacteria (DUF2237)	-	-	-	-	-	-	-	-	-	-	-	-	DUF2237
	OEU23244.1_DUF453-domain-containing-protein,-partial-[Fragilariopsiscylindrus-CCMP1102]	1041142.ATTP01000025_gene2659	2.06e-74	239	COG2828@1|root,COG2828@2|Bacteria,1MXVV@1224|Proteobacteria,2TQMC@28211|Alphaproteobacteria,4B9H9@82115|Rhizobiaceae	28211|Alphaproteobacteria	S	PrpF protein	-	-	-	-	-	-	-	-	-	-	-	-	PrpF
	OEU23243.1_hypothetical-protein-FRACYDRAFT_178914-[Fragilariopsiscylindrus-CCMP1102]	2850.Phatr44442	1.09e-49	169	KOG4210@1|root,KOG4210@2759|Eukaryota,2XCTZ@2836|Bacillariophyta	2836|Bacillariophyta	A	Pfam:RRM_6	-	-	-	ko:K11294	ko05130,map05130	-	-	-	ko00000,ko00001,ko03009,ko03036	-	-	-	RRM_1
	OEU23232.1_cytochrome-P450-[Fragilariopsiscylindrus-CCMP1102]	28532.XP_010523334.1	1.79e-49	192	COG0369@1|root,KOG1158@2759|Eukaryota,37K3K@33090|Viridiplantae,3G9A7@35493|Streptophyta,3HZVR@3699|Brassicales	35493|Streptophyta	C	belongs to the flavoprotein pyridine nucleotide cytochrome reductase family	ATR1	GO:0001101,GO:0003674,GO:0003824,GO:0003958,GO:0005575,GO:0005622,GO:0005623,GO:0005737,GO:0005783,GO:0005829,GO:0006725,GO:0006950,GO:0006979,GO:0008150,GO:0008152,GO:0009698,GO:0009719,GO:0009725,GO:0009737,GO:0009987,GO:0010033,GO:0012505,GO:0016491,GO:0016651,GO:0016653,GO:0019748,GO:0033993,GO:0042221,GO:0043226,GO:0043227,GO:0043229,GO:0043231,GO:0044237,GO:0044424,GO:0044444,GO:0044464,GO:…	1.6.2.4	ko:K00327	-	-	-	-	ko00000,ko01000	-	-	-	FAD_binding_1,Flavodoxin_1,NAD_binding_1
	OEU23230.1_hypothetical-protein-FRACYDRAFT_267484-[Fragilariopsiscylindrus-CCMP1102]	159749.K0TBN7	1.56e-39	150	KOG1101@1|root,KOG1101@2759|Eukaryota	2759|Eukaryota	K	inhibition of cysteine-type endopeptidase activity involved in apoptotic process	BIRC2	GO:0000003,GO:0000209,GO:0000803,GO:0001666,GO:0001741,GO:0001817,GO:0001890,GO:0001959,GO:0002682,GO:0002697,GO:0002831,GO:0003006,GO:0003674,GO:0003712,GO:0003713,GO:0003824,GO:0004842,GO:0004857,GO:0004866,GO:0004869,GO:0005488,GO:0005515,GO:0005575,GO:0005622,GO:0005623,GO:0005634,GO:0005654,GO:0005694,GO:0005737,GO:0005829,GO:0005886,GO:0005887,GO:0006464,GO:0006508,GO:0006511,GO:0006807,GO:…	-	ko:K16060	ko01524,ko04064,ko04120,ko04210,ko04215,ko04217,ko04510,ko04621,ko04624,ko04668,ko05145,ko05200,ko05222,map01524,map04064,map04120,map04210,map04215,map04217,map04510,map04621,map04624,map04668,map05145,map05200,map05222	-	-	-	ko00000,ko00001,ko04121	-	-	-	BIR,CARD,MORN,UCH,USP7_ICP0_bdg,zf-C3HC4_3
	OEU23228.1_hypothetical-protein-FRACYDRAFT_233398-[Fragilariopsiscylindrus-CCMP1102]	159749.K0SHZ2	9.16e-56	195	2E27C@1|root,2S9FP@2759|Eukaryota	159749.K0SHZ2|-	-	-	-	-	-	-	-	-	-	-	-	-	-	-	-
	OEU23224.1_hypothetical-protein-FRACYDRAFT_233394-[Fragilariopsiscylindrus-CCMP1102]	159749.K0SHZ2	3.09e-53	187	2E27C@1|root,2S9FP@2759|Eukaryota	159749.K0SHZ2|-	-	-	-	-	-	-	-	-	-	-	-	-	-	-	-
	OEU23219.1_FAD-binding-domain-containing-protein-[Fragilariopsiscylindrus-CCMP1102]	35128.Thapsdraft1810	1.4e-191	568	28QS1@1|root,2QXEX@2759|Eukaryota,2XEXC@2836|Bacillariophyta	2836|Bacillariophyta	S	FAD binding domain	-	-	-	-	-	-	-	-	-	-	-	-	FAD_binding_4
	OEU23215.1_PRA-PH-domain-containing-protein-[Fragilariopsiscylindrus-CCMP1102]	35128.Thaps268256	1.09e-98	295	COG0139@1|root,KOG4311@2759|Eukaryota,2XAVK@2836|Bacillariophyta	2836|Bacillariophyta	E	Phosphoribosyl-AMP cyclohydrolase	-	-	1.1.1.23,3.5.4.19,3.6.1.31	ko:K14152	ko00340,ko01100,ko01110,ko01230,map00340,map01100,map01110,map01230	M00026	R01158,R01163,R03012,R04035,R04037	RC00002,RC00099,RC00242,RC00463,RC01055	ko00000,ko00001,ko00002,ko01000	-	-	-	PRA-CH,PRA-PH
	OEU23213.1_2-Hacid_dh_C-domain-containing-protein-[Fragilariopsiscylindrus-CCMP1102]	2850.Phatr34672	5.94e-101	306	COG0111@1|root,KOG0067@2759|Eukaryota,2XCGD@2836|Bacillariophyta	2836|Bacillariophyta	K	D-isomer specific 2-hydroxyacid dehydrogenase, catalytic domain	-	-	-	-	-	-	-	-	-	-	-	-	2-Hacid_dh
	OEU23209.1_cyclophilin-like-protein,-partial-[Fragilariopsiscylindrus-CCMP1102]	2850.Phatr27375	5.14e-44	159	COG0652@1|root,KOG0883@2759|Eukaryota,2XA9T@2836|Bacillariophyta	2836|Bacillariophyta	O	Rtf2 RING-finger	-	-	5.2.1.8	ko:K10598	ko04120,map04120	-	-	-	ko00000,ko00001,ko01000,ko03041,ko03110,ko04121	-	-	-	Pro_isomerase,Rtf2
	OEU23207.1_hypothetical-protein-FRACYDRAFT_233376-[Fragilariopsiscylindrus-CCMP1102]	164328.Phyra77618	2.64e-11	72	COG3145@1|root,2QTDK@2759|Eukaryota,3QD13@4776|Peronosporales	4776|Peronosporales	L	2OG-Fe(II) oxygenase superfamily	-	-	-	-	-	-	-	-	-	-	-	-	2OG-FeII_Oxy_2
	OEU23204.1_UDP-Glycosyltransferase/glycogen-phosphorylase,-partial-[Fragilariopsiscylindrus-CCMP1102]	159749.K0TMB3	2.79e-51	178	KOG1192@1|root,KOG1192@2759|Eukaryota,2XG7Y@2836|Bacillariophyta	2836|Bacillariophyta	CG	UDP-glucoronosyl and UDP-glucosyl transferase	-	-	-	-	-	-	-	-	-	-	-	-	UDPGT
	OEU23200.1_NAD(P)-binding-protein-[Fragilariopsiscylindrus-CCMP1102]	44056.XP_009037346.1	4.78e-26	106	COG0451@1|root,KOG1502@2759|Eukaryota	2759|Eukaryota	GM	dihydrokaempferol 4-reductase activity	-	-	-	-	-	-	-	-	-	-	-	-	Epimerase
	OEU23196.1_hypothetical-protein-FRACYDRAFT_178414,-partial-[Fragilariopsiscylindrus-CCMP1102]	159749.K0SU71	1.37e-70	234	2D0HW@1|root,2SE92@2759|Eukaryota,2XBMB@2836|Bacillariophyta	2836|Bacillariophyta	-	-	-	-	-	-	-	-	-	-	-	-	-	-	-
	OEU23195.1_hypothetical-protein-FRACYDRAFT_143745,-partial-[Fragilariopsiscylindrus-CCMP1102]	430998.XP_007681452.1	2.48e-11	63.5	2CZDY@1|root,2S9WX@2759|Eukaryota,3A7BQ@33154|Opisthokonta,3P66M@4751|Fungi,3QY9K@4890|Ascomycota,205BH@147541|Dothideomycetes,3MMD6@451867|Dothideomycetidae	4751|Fungi	S	Domain of unknown function (DUF202)	-	-	-	-	-	-	-	-	-	-	-	-	DUF202
	OEU23194.1_alkaline-phosphatase-like-protein-[Fragilariopsiscylindrus-CCMP1102]	2850.Phatr47845	2.45e-142	432	COG3119@1|root,KOG3731@2759|Eukaryota,2XHUD@2836|Bacillariophyta	2836|Bacillariophyta	G	Sulfatase	-	-	-	-	-	-	-	-	-	-	-	-	Sulfatase
	OEU23192.1_protein-prenylyltransferase-[Fragilariopsiscylindrus-CCMP1102]	35128.Thaps25861	2.97e-159	454	COG0484@1|root,KOG0550@2759|Eukaryota,2XDPR@2836|Bacillariophyta	2836|Bacillariophyta	O	TPR repeat	-	-	-	-	-	-	-	-	-	-	-	-	-
	OEU23187.1_SET-domain-containing-protein-[Fragilariopsiscylindrus-CCMP1102]	866546.EPY51207	3.96e-11	72	COG2940@1|root,KOG2084@2759|Eukaryota,39FXH@33154|Opisthokonta,3P0NK@4751|Fungi,3QSJJ@4890|Ascomycota	4751|Fungi	B	Set domain-containing protein	-	GO:0000228,GO:0000785,GO:0000790,GO:0003674,GO:0003824,GO:0005575,GO:0005622,GO:0005623,GO:0005634,GO:0005694,GO:0005737,GO:0006325,GO:0006464,GO:0006479,GO:0006807,GO:0006996,GO:0008150,GO:0008152,GO:0008168,GO:0008170,GO:0008213,GO:0008276,GO:0008757,GO:0009987,GO:0016043,GO:0016278,GO:0016279,GO:0016569,GO:0016570,GO:0016571,GO:0016740,GO:0016741,GO:0018022,GO:0018024,GO:0018193,GO:0018205,GO:…	-	-	-	-	-	-	-	-	-	-	SET,zf-MYND
	OEU23186.1_UDP-Glycosyltransferase/glycogen-phosphorylase-[Fragilariopsiscylindrus-CCMP1102]	159749.K0TMB3	5.4e-70	231	KOG1192@1|root,KOG1192@2759|Eukaryota,2XG7Y@2836|Bacillariophyta	2836|Bacillariophyta	CG	UDP-glucoronosyl and UDP-glucosyl transferase	-	-	-	-	-	-	-	-	-	-	-	-	UDPGT
	OEU23183.1_hypothetical-protein-FRACYDRAFT_166764,-partial-[Fragilariopsiscylindrus-CCMP1102]	2850.Phatrdraft1650	2.02e-19	92.4	COG5169@1|root,KOG0627@2759|Eukaryota,2XG0D@2836|Bacillariophyta	2836|Bacillariophyta	K	heat shock factor	-	-	-	-	-	-	-	-	-	-	-	-	HSF_DNA-bind
	OEU23181.1_AAA-domain-containing-protein,-partial-[Fragilariopsiscylindrus-CCMP1102]	2850.Phatr12620	0	893	COG0464@1|root,KOG0741@2759|Eukaryota,2XC6A@2836|Bacillariophyta	2836|Bacillariophyta	O	ATPase family associated with various cellular activities (AAA)	-	-	3.6.4.6	ko:K06027	ko04138,ko04721,ko04727,ko04962,map04138,map04721,map04727,map04962	-	-	-	ko00000,ko00001,ko01000,ko04131	1.F.1.1	-	-	AAA
	OEU23180.1_hypothetical-protein-FRACYDRAFT_216294,-partial-[Fragilariopsiscylindrus-CCMP1102]	35128.Thaps12899	3.87e-26	113	COG0464@1|root,KOG0741@2759|Eukaryota,2XC6A@2836|Bacillariophyta	2836|Bacillariophyta	O	ATPase family associated with various cellular activities (AAA)	-	-	3.6.4.6	ko:K06027	ko04138,ko04721,ko04727,ko04962,map04138,map04721,map04727,map04962	-	-	-	ko00000,ko00001,ko01000,ko04131	1.F.1.1	-	-	AAA
	OEU23177.1_hypothetical-protein-FRACYDRAFT_1779.1_[Fragilariopsiscylindrus-CCMP1102]	2850.Phatr46877	3.4e-198	575	2B2NM@1|root,2S0D4@2759|Eukaryota,2XARU@2836|Bacillariophyta	2836|Bacillariophyta	G	GDP-fucose protein O-fucosyltransferase	-	-	-	-	-	-	-	-	-	-	-	-	O-FucT
	OEU23173.1_hypothetical-protein-FRACYDRAFT_179342-[Fragilariopsiscylindrus-CCMP1102]	159749.K0TG34	3.45e-91	274	2AHTF@1|root,2RZ34@2759|Eukaryota,2XDFW@2836|Bacillariophyta	2836|Bacillariophyta	-	-	-	-	-	-	-	-	-	-	-	-	-	-	-
	OEU23171.1_adenylate-kinase-[Fragilariopsiscylindrus-CCMP1102]	159749.K0S747	1.77e-130	382	COG0563@1|root,KOG3078@2759|Eukaryota,2XBKP@2836|Bacillariophyta	2836|Bacillariophyta	F	Adenylate kinase, active site lid	-	-	2.7.4.3	ko:K00939	ko00230,ko00730,ko01100,ko01110,ko01130,map00230,map00730,map01100,map01110,map01130	M00049	R00127,R01547,R11319	RC00002	ko00000,ko00001,ko00002,ko01000,ko04147	-	-	-	ADK,ADK_lid
	OEU23160.1_hypothetical-protein-FRACYDRAFT_233329-[Fragilariopsiscylindrus-CCMP1102]	1046714.AMRX01000008_gene830	2.08e-07	60.5	28J4U@1|root,2Z90Q@2|Bacteria,1R5S0@1224|Proteobacteria,1RSQ0@1236|Gammaproteobacteria,465YD@72275|Alteromonadaceae	1236|Gammaproteobacteria	C	Prolyl 4-hydroxylase alpha subunit homologues.	-	-	-	-	-	-	-	-	-	-	-	-	2OG-FeII_Oxy
	OEU23152.1_class-I-glutamine-amidotransferase-like-protein-[Fragilariopsiscylindrus-CCMP1102]	476272.RUMHYD_00201	3.18e-34	139	COG1797@1|root,COG1797@2|Bacteria,1TNY2@1239|Firmicutes,247PU@186801|Clostridia,3XYMG@572511|Blautia	186801|Clostridia	H	Catalyzes the ATP-dependent amidation of the two carboxylate groups at positions a and c of cobyrinate, using either L-glutamine or ammonia as the nitrogen source	cbiA	-	6.3.5.11,6.3.5.9	ko:K02224	ko00860,ko01100,ko01120,map00860,map01100,map01120	-	R05224,R05815	RC00010,RC01301	ko00000,ko00001,ko01000	-	-	-	AAA_26,CbiA,GATase_3
	OEU23147.1_hypothetical-protein-FRACYDRAFT_179129-[Fragilariopsiscylindrus-CCMP1102]	35128.Thaps22994	3.76e-67	221	COG3752@1|root,KOG4650@2759|Eukaryota,2XCKN@2836|Bacillariophyta	2836|Bacillariophyta	S	Protein of unknown function (DUF1295)	-	-	-	-	-	-	-	-	-	-	-	-	DUF1295
	OEU23145.1_Sulfate_transp-domain-containing-protein,-partial-[Fragilariopsiscylindrus-CCMP1102]	35128.Thaps263781	4.69e-205	586	COG0659@1|root,KOG0236@2759|Eukaryota,2XF6X@2836|Bacillariophyta	2836|Bacillariophyta	P	Sulfate permease family	-	-	-	-	-	-	-	-	-	-	-	-	Sulfate_transp
	OEU23143.1_2,3-diketo-5-methylthio-1-phosphopentane-phosphatase-[Fragilariopsiscylindrus-CCMP1102]	2850.Phatr31147	2.6e-207	593	COG0235@1|root,COG4229@1|root,KOG2630@2759|Eukaryota,KOG2631@2759|Eukaryota,2XB77@2836|Bacillariophyta	2836|Bacillariophyta	EG	Class II Aldolase and Adducin N-terminal domain	-	-	3.1.3.77,4.2.1.109	ko:K16054	ko00270,ko01100,map00270,map01100	M00034	R07392,R07395	RC01939,RC02779	ko00000,ko00001,ko00002,ko01000	-	-	-	Aldolase_II
	OEU23133.1_hypothetical-protein-FRACYDRAFT_178883-[Fragilariopsiscylindrus-CCMP1102]	159749.K0RRE7	1.19e-45	158	2D4JN@1|root,2SVE4@2759|Eukaryota,2XGRW@2836|Bacillariophyta	2836|Bacillariophyta	S	Glutaredoxin	-	-	-	-	-	-	-	-	-	-	-	-	Glutaredoxin
	OEU23130.1_hypothetical-protein-FRACYDRAFT_179213-[Fragilariopsiscylindrus-CCMP1102]	35128.Thaps9011	6.86e-73	243	2CYWV@1|root,2S6Y6@2759|Eukaryota,2XEJ4@2836|Bacillariophyta	2836|Bacillariophyta	-	-	-	-	-	-	-	-	-	-	-	-	-	-	-
	OEU23124.1_DoxX-domain-containing-protein,-partial-[Fragilariopsiscylindrus-CCMP1102]	159749.K0RNV6	2.69e-64	202	2EIQM@1|root,2SP31@2759|Eukaryota	2759|Eukaryota	S	DoxX	-	-	-	-	-	-	-	-	-	-	-	-	DoxX
	OEU23123.1_hypothetical-protein-FRACYDRAFT_274053-[Fragilariopsiscylindrus-CCMP1102]	2850.Phatr49710	1.88e-252	754	KOG4428@1|root,KOG4428@2759|Eukaryota,2XFBN@2836|Bacillariophyta	2836|Bacillariophyta	T	phosphatidylinositol-3,4-bisphosphate 4-phosphatase activity	-	-	-	-	-	-	-	-	-	-	-	-	-
	OEU23120.1_mitochondrial-carrier,-partial-[Fragilariopsiscylindrus-CCMP1102]	9258.ENSOANP00000013658	1.34e-82	268	KOG0751@1|root,KOG0751@2759|Eukaryota,38F3Y@33154|Opisthokonta,3BA3D@33208|Metazoa,3CRWT@33213|Bilateria,482BJ@7711|Chordata,48V2B@7742|Vertebrata,3JC4U@40674|Mammalia	33208|Metazoa	C	Belongs to the mitochondrial carrier (TC 2.A.29) family	SLC25A12	GO:0003333,GO:0003674,GO:0005215,GO:0005310,GO:0005313,GO:0005326,GO:0005342,GO:0005488,GO:0005509,GO:0005515,GO:0005575,GO:0005622,GO:0005623,GO:0005737,GO:0005739,GO:0005740,GO:0005743,GO:0005975,GO:0005996,GO:0006006,GO:0006091,GO:0006094,GO:0006139,GO:0006163,GO:0006164,GO:0006725,GO:0006753,GO:0006754,GO:0006793,GO:0006796,GO:0006807,GO:0006810,GO:0006811,GO:0006820,GO:0006835,GO:0006836,GO:…	-	ko:K15105	-	-	-	-	ko00000,ko02000	2.A.29.14.1,2.A.29.14.2,2.A.29.14.4	-	-	EF-hand_1,EF-hand_5,EF-hand_6,EF-hand_8,Mito_carr
	OEU23117.1_PLP-dependent-transferase-[Fragilariopsiscylindrus-CCMP1102]	35128.Thaps11341	1.37e-169	486	COG0436@1|root,KOG0257@2759|Eukaryota,2XF9V@2836|Bacillariophyta	2836|Bacillariophyta	E	Cys/Met metabolism PLP-dependent enzyme	-	-	-	-	-	-	-	-	-	-	-	-	Aminotran_1_2
	OEU23114.1_Arf-GTPase-activating-protein,-partial-[Fragilariopsiscylindrus-CCMP1102]	35128.Thaps35932	6.21e-32	113	COG5347@1|root,KOG0704@2759|Eukaryota,2XGRR@2836|Bacillariophyta	2836|Bacillariophyta	TUZ	Putative GTP-ase activating proteins for the small GTPase, ARF	-	-	-	-	-	-	-	-	-	-	-	-	ArfGap
	OEU23112.1_P-loop-containing-nucleoside-triphosphate-hydrolase-protein-[Fragilariopsiscylindrus-CCMP1102]	2850.Phatr40621	5.63e-239	686	COG0481@1|root,KOG0462@2759|Eukaryota,2XBPS@2836|Bacillariophyta	2836|Bacillariophyta	J	Elongation factor G C-terminus	-	-	-	-	-	-	-	-	-	-	-	-	EFG_C,GTP_EFTU
	OEU23111.1_nucleotide-diphospho-sugar-transferase,-partial-[Fragilariopsiscylindrus-CCMP1102]	2850.Phatr46140	3.98e-79	246	KOG3916@1|root,KOG3916@2759|Eukaryota,2XBUV@2836|Bacillariophyta	2836|Bacillariophyta	G	N-terminal region of glycosyl transferase group 7	-	-	-	-	-	-	-	-	-	-	-	-	Glyco_transf_7C,Glyco_transf_7N
	OEU23109.1_hypothetical-protein-FRACYDRAFT_154346,-partial-[Fragilariopsiscylindrus-CCMP1102]	35128.Thaps263700	5.99e-19	85.1	2D36U@1|root,2SQEY@2759|Eukaryota,2XFZI@2836|Bacillariophyta	2836|Bacillariophyta	S	Helicase associated domain	-	-	-	-	-	-	-	-	-	-	-	-	HA
	OEU23108.1_beta-subunit-of-citrate-lyase-[Fragilariopsiscylindrus-CCMP1102]	28583.AMAG_11518T0	9.39e-76	243	COG2301@1|root,2QQPK@2759|Eukaryota,38GJH@33154|Opisthokonta,3NXCF@4751|Fungi	4751|Fungi	F	Citrate lyase	-	-	-	ko:K11390	-	-	-	-	ko00000,ko01000	-	-	-	HpcH_HpaI
	OEU23107.1_Ribosomal_L10/acidic_P0-[Fragilariopsiscylindrus-CCMP1102]	2850.Phatr30660	1.88e-145	415	COG0244@1|root,KOG0815@2759|Eukaryota,2XB7T@2836|Bacillariophyta	2836|Bacillariophyta	J	Ribosomal protein P0 is the functional equivalent of E.coli protein L10	-	-	-	ko:K02941	ko03010,map03010	M00177	-	-	br01610,ko00000,ko00001,ko00002,ko03011	-	-	-	Ribosomal_L10
	OEU23105.1_hypothetical-protein-FRACYDRAFT_223714-[Fragilariopsiscylindrus-CCMP1102]	35128.Thaps1626	3.42e-64	205	2D8D1@1|root,2T9S0@2759|Eukaryota,2XH1G@2836|Bacillariophyta	2836|Bacillariophyta	-	-	-	-	3.1.3.48	ko:K17619	-	-	-	-	ko00000,ko01000,ko01009	-	-	-	-
	OEU23104.1_hypothetical-protein-FRACYDRAFT_2674.1_[Fragilariopsiscylindrus-CCMP1102]	2850.Phatr43853	5.76e-57	194	2E04B@1|root,2SPDI@2759|Eukaryota,2XCFY@2836|Bacillariophyta	2836|Bacillariophyta	-	-	-	-	-	-	-	-	-	-	-	-	-	-	-
	OEU23103.1_molybdopterin-binding-oxidoreductase-[Fragilariopsiscylindrus-CCMP1102]	2850.Phatr44482	2.9e-212	607	COG2041@1|root,KOG4576@1|root,KOG0535@2759|Eukaryota,KOG4576@2759|Eukaryota,2XBD8@2836|Bacillariophyta	2836|Bacillariophyta	C	Mo-co oxidoreductase dimerisation domain	-	-	1.8.3.1	ko:K00387	ko00920,ko01100,ko01120,map00920,map01100,map01120	-	R00533	RC00168	ko00000,ko00001,ko01000	-	-	-	Cyt-b5,Mo-co_dimer,Oxidored_molyb
	OEU23098.1_hypothetical-protein-FRACYDRAFT_178283-[Fragilariopsiscylindrus-CCMP1102]	2850.Phatr49794	1.57e-69	235	2CF01@1|root,2T74U@2759|Eukaryota,2XFX3@2836|Bacillariophyta	2836|Bacillariophyta	-	-	-	-	-	-	-	-	-	-	-	-	-	-	-
	OEU23097.1_hypothetical-protein-FRACYDRAFT_233263-[Fragilariopsiscylindrus-CCMP1102]	2850.Phatr49817	5.79e-145	457	KOG4164@1|root,KOG4164@2759|Eukaryota,2XAZF@2836|Bacillariophyta	2836|Bacillariophyta	D	Cyclin, N-terminal domain	-	-	-	-	-	-	-	-	-	-	-	-	Cyclin_N
	OEU23089.1_cell-division-control-protein-[Fragilariopsiscylindrus-CCMP1102]	159749.K0SF51	1.09e-184	518	KOG0594@1|root,KOG0594@2759|Eukaryota,2XA8U@2836|Bacillariophyta	2836|Bacillariophyta	G	Belongs to the protein kinase superfamily	-	-	2.7.11.22,2.7.11.23	ko:K02087	ko04110,ko04114,ko04115,ko04218,ko04540,ko04914,ko05168,ko05169,ko05203,map04110,map04114,map04115,map04218,map04540,map04914,map05168,map05169,map05203	M00693	-	-	ko00000,ko00001,ko00002,ko01000,ko01001,ko03032,ko03036,ko04147	-	-	-	Pkinase
	OEU23088.1_carnitine-acetyl-transferase-[Fragilariopsiscylindrus-CCMP1102]	2850.Phatr48078	4.19e-207	602	KOG3717@1|root,KOG3717@2759|Eukaryota,2XBK3@2836|Bacillariophyta	2836|Bacillariophyta	I	Belongs to the carnitine choline acetyltransferase family	CAT2	-	2.3.1.7	ko:K00624	ko04146,map04146	-	R02396	RC00004,RC00037	ko00000,ko00001,ko01000	-	-	-	Carn_acyltransf
	OEU23087.1_FKBP_C-domain-containing-protein-[Fragilariopsiscylindrus-CCMP1102]	159749.K0RGD6	1.4e-84	256	COG0545@1|root,KOG0549@2759|Eukaryota	2759|Eukaryota	O	peptidyl-prolyl cis-trans isomerase activity	-	-	5.2.1.8	ko:K09577	-	-	-	-	ko00000,ko01000,ko03110	-	-	-	EF-hand_5,EF-hand_7,FKBP_C
	OEU23086.1_peptidyl-prolyl-cis-trans-isomerase,-partial-[Fragilariopsiscylindrus-CCMP1102]	2850.Phatr7626	3.02e-40	134	COG0545@1|root,KOG0552@2759|Eukaryota,2XDKC@2836|Bacillariophyta	2836|Bacillariophyta	O	FKBP-type peptidyl-prolyl cis-trans isomerase	-	-	-	-	-	-	-	-	-	-	-	-	FKBP_C
	OEU23084.1_hypothetical-protein-FRACYDRAFT_177929-[Fragilariopsiscylindrus-CCMP1102]	159749.K0R1I4	7.71e-89	272	KOG3011@1|root,KOG3011@2759|Eukaryota,2XBY9@2836|Bacillariophyta	2836|Bacillariophyta	O	B domain of TMEM189, localisation domain	-	-	-	-	-	-	-	-	-	-	-	-	TMEM189_B_dmain
	OEU23082.1_hypothetical-protein-FRACYDRAFT_165243,-partial-[Fragilariopsiscylindrus-CCMP1102]	67593.Physo156164	4.3e-18	81.3	KOG0724@1|root,KOG0724@2759|Eukaryota	2759|Eukaryota	K	ubiquitin modification-dependent histone binding	-	-	3.4.21.102	ko:K03797,ko:K09391	-	-	-	-	ko00000,ko01000,ko01002,ko03000	-	-	-	Myb_DNA-binding
	OEU23078.1_CoA-dependent-acyltransferase-[Fragilariopsiscylindrus-CCMP1102]	35128.Thaps36291	1.84e-116	355	COG0508@1|root,KOG0558@2759|Eukaryota,2XFQY@2836|Bacillariophyta	2836|Bacillariophyta	I	Dihydrolipoamide acetyltransferase component of pyruvate dehydrogenase complex	-	-	2.3.1.168	ko:K09699	ko00280,ko00640,ko01100,ko01110,ko01130,map00280,map00640,map01100,map01110,map01130	M00036	R02662,R03174,R04097,R10998	RC00004,RC02727,RC02870	br01601,ko00000,ko00001,ko00002,ko01000	-	-	-	2-oxoacid_dh,Biotin_lipoyl,E3_binding
	OEU23073.1_peptidase-M50,-partial-[Fragilariopsiscylindrus-CCMP1102]	2850.Phatr48723	2.54e-115	352	COG0750@1|root,2QT40@2759|Eukaryota,2XAT8@2836|Bacillariophyta	2836|Bacillariophyta	U	Peptidase family M50	-	-	-	-	-	-	-	-	-	-	-	-	Peptidase_M50
	OEU23070.1_MOSC-domain-containing-protein-[Fragilariopsiscylindrus-CCMP1102]	2903.EOD32143	4.08e-87	274	COG3217@1|root,KOG2362@2759|Eukaryota	2759|Eukaryota	E	MOSC domain-containing protein	-	-	-	ko:K07140,ko:K18467	ko04144,map04144	-	-	-	ko00000,ko00001,ko04131	-	-	-	MOSC,MOSC_N
	OEU23066.1_P-loop-containing-nucleoside-triphosphate-hydrolase-protein-[Fragilariopsiscylindrus-CCMP1102]	2850.Phatr18473	5.73e-198	580	COG1132@1|root,KOG0058@2759|Eukaryota,2XF6Z@2836|Bacillariophyta	2836|Bacillariophyta	Q	ABC transporter transmembrane region	-	-	-	ko:K05657	ko02010,map02010	-	-	-	ko00000,ko00001,ko02000	3.A.1.201	-	-	ABC_membrane,ABC_tran
	OEU23065.1_hypothetical-protein-FRACYDRAFT_163728,-partial-[Fragilariopsiscylindrus-CCMP1102]	159749.K0SBT6	3.6e-47	166	COG2124@1|root,KOG0159@2759|Eukaryota	2759|Eukaryota	C	iron ion binding	-	-	-	ko:K21294	-	-	-	-	ko00000	-	-	-	p450
	OEU23064.1_cytochrome-P450-[Fragilariopsiscylindrus-CCMP1102]	159749.K0SBT6	2.44e-99	306	COG2124@1|root,KOG0159@2759|Eukaryota	2759|Eukaryota	C	iron ion binding	-	-	-	ko:K21294	-	-	-	-	ko00000	-	-	-	p450
	OEU23063.1_alanine-aminotransferase-[Fragilariopsiscylindrus-CCMP1102]	2850.Phatrdraft475	1.29e-217	613	COG0436@1|root,KOG0258@2759|Eukaryota,2XE2N@2836|Bacillariophyta	2836|Bacillariophyta	E	Aminotransferase class I and II	-	-	2.6.1.2	ko:K00814	ko00220,ko00250,ko00710,ko01100,ko01120,ko01200,ko01210,ko01230,map00220,map00250,map00710,map01100,map01120,map01200,map01210,map01230	M00171	R00258	RC00006,RC00008	ko00000,ko00001,ko00002,ko01000,ko01007	-	-	-	Aminotran_1_2
	OEU23059.1_hypothetical-protein-FRACYDRAFT_233226-[Fragilariopsiscylindrus-CCMP1102]	2850.Phatr43086	3.05e-130	387	COG1310@1|root,KOG1554@2759|Eukaryota,2XB67@2836|Bacillariophyta	2836|Bacillariophyta	OT	JAB/MPN domain	-	-	-	ko:K09613	-	-	-	-	ko00000,ko01000,ko01002,ko04121	-	-	-	JAB
	OEU23058.1_aquaporin-like-protein-[Fragilariopsiscylindrus-CCMP1102]	2850.Phatr43157	1.15e-109	326	2CGDK@1|root,2SA3Q@2759|Eukaryota,2XANQ@2836|Bacillariophyta	2836|Bacillariophyta	P	Belongs to the MIP aquaporin (TC 1.A.8) family	-	-	-	-	-	-	-	-	-	-	-	-	MIP
	OEU23056.1_hypothetical-protein-FRACYDRAFT_216268,-partial-[Fragilariopsiscylindrus-CCMP1102]	257313.BP2532	2.29e-66	213	COG0179@1|root,COG0179@2|Bacteria,1MVFA@1224|Proteobacteria,2VHG8@28216|Betaproteobacteria,3T2M6@506|Alcaligenaceae	28216|Betaproteobacteria	Q	2-keto-4-pentenoate hydratase 2-oxohepta-3-ene-17-dioic acid hydratase (catechol pathway)	-	-	3.7.1.20	ko:K16165	ko00350,ko01100,ko01120,map00350,map01100,map01120	-	R01085	RC00326,RC00446	ko00000,ko00001,ko01000	-	-	-	FAA_hydrolase
	OEU23051.1_chorismate-mutase,-partial-[Fragilariopsiscylindrus-CCMP1102]	2850.Phatr43277	1.72e-102	308	COG1605@1|root,KOG0795@2759|Eukaryota,2XAVT@2836|Bacillariophyta	2836|Bacillariophyta	E	chorismate mutase activity	-	-	5.4.99.5	ko:K01850	ko00400,ko01100,ko01110,ko01130,ko01230,map00400,map01100,map01110,map01130,map01230	M00024,M00025	R01715	RC03116	ko00000,ko00001,ko00002,ko01000	-	-	-	-
	OEU23050.1_hypothetical-protein-FRACYDRAFT_233217-[Fragilariopsiscylindrus-CCMP1102]	159749.K0TM77	6.77e-16	77	2BW48@1|root,2T009@2759|Eukaryota,2XDPU@2836|Bacillariophyta	2836|Bacillariophyta	-	-	-	-	-	-	-	-	-	-	-	-	-	-	-
	OEU23049.1_hypothetical-protein-FRACYDRAFT_178438-[Fragilariopsiscylindrus-CCMP1102]	2850.Phatr48887	3.87e-53	188	KOG1591@1|root,KOG1591@2759|Eukaryota	2759|Eukaryota	S	procollagen-proline 4-dioxygenase activity	-	-	1.14.11.2	ko:K00472	ko00330,ko01100,map00330,map01100	-	R01252	RC00478	ko00000,ko00001,ko01000	-	-	-	2OG-FeII_Oxy_3,ShK
	OEU23047.1_hypothetical-protein-FRACYDRAFT_178436-[Fragilariopsiscylindrus-CCMP1102]	2850.Phatr43103	0	1374	KOG2079@1|root,KOG2079@2759|Eukaryota,2XA8E@2836|Bacillariophyta	2836|Bacillariophyta	U	Golgi CORVET complex core vacuolar protein 8	-	-	-	ko:K20178	ko04138,map04138	-	-	-	ko00000,ko00001,ko04131	-	-	-	Vps8
	OEU23046.1_hypothetical-protein-FRACYDRAFT_179593-[Fragilariopsiscylindrus-CCMP1102]	2850.Phatr49892	2.71e-65	213	2CAH4@1|root,2SDJ9@2759|Eukaryota,2XC97@2836|Bacillariophyta	2836|Bacillariophyta	S	Protein of unknown function (DUF1997)	-	-	-	-	-	-	-	-	-	-	-	-	DUF1997
	OEU23039.1_NAD(P)-binding-protein,-partial-[Fragilariopsiscylindrus-CCMP1102]	35128.Thaps269114	3.34e-90	285	COG0604@1|root,KOG1198@2759|Eukaryota,2XFNW@2836|Bacillariophyta	2836|Bacillariophyta	C	Zinc-binding dehydrogenase	-	-	-	-	-	-	-	-	-	-	-	-	ADH_N,ADH_zinc_N
	OEU23035.1_hypothetical-protein-FRACYDRAFT_178407-[Fragilariopsiscylindrus-CCMP1102]	115417.EPrPW00000019801	7.48e-21	97.1	2DATR@1|root,2TKM0@2759|Eukaryota,1MIRP@121069|Pythiales	121069|Pythiales	S	Chromosome 06 contig 1, DNA sequence. Source PGD	-	-	-	-	-	-	-	-	-	-	-	-	-
	OEU23034.1_hypothetical-protein-FRACYDRAFT_259284-[Fragilariopsiscylindrus-CCMP1102]	1454202.PPBDW_100054___1	1.29e-44	160	2AVUG@1|root,31MN3@2|Bacteria,1QJFZ@1224|Proteobacteria,1THFI@1236|Gammaproteobacteria,1XVF7@135623|Vibrionales	135623|Vibrionales	-	-	-	-	-	-	-	-	-	-	-	-	-	-	-
	OEU23032.1_histidinol-phosphate-aminotransferase-[Fragilariopsiscylindrus-CCMP1102]	35128.Thaps26560	1.41e-174	499	COG0079@1|root,KOG0633@2759|Eukaryota,2XBSE@2836|Bacillariophyta	2836|Bacillariophyta	E	Aminotransferase class I and II	-	-	2.6.1.9	ko:K00817	ko00340,ko00350,ko00360,ko00400,ko00401,ko00960,ko01100,ko01110,ko01130,ko01230,map00340,map00350,map00360,map00400,map00401,map00960,map01100,map01110,map01130,map01230	M00026	R00694,R00734,R03243	RC00006,RC00888	ko00000,ko00001,ko00002,ko01000,ko01007	-	-	-	Aminotran_1_2
	OEU23031.1_hypothetical-protein-FRACYDRAFT_233198-[Fragilariopsiscylindrus-CCMP1102]	35128.Thaps25231	2.3e-53	181	2E3GZ@1|root,2S5CI@2759|Eukaryota,2XGR7@2836|Bacillariophyta	2836|Bacillariophyta	S	Acetyltransferase (GNAT) family	-	-	-	-	-	-	-	-	-	-	-	-	-
	OEU23028.1_P-loop-containing-nucleoside-triphosphate-hydrolase-protein-[Fragilariopsiscylindrus-CCMP1102]	2903.EOD31675	2.54e-19	90.9	KOG0341@1|root,KOG0341@2759|Eukaryota	2759|Eukaryota	L	ATP-dependent RNA helicase activity	-	-	-	-	-	-	-	-	-	-	-	-	DEAD,Helicase_C
	OEU23027.1_hypothetical-protein-FRACYDRAFT_140532,-partial-[Fragilariopsiscylindrus-CCMP1102]	2850.Phatr48436	1.07e-85	265	2CSG1@1|root,2RBR0@2759|Eukaryota,2XC4I@2836|Bacillariophyta	2836|Bacillariophyta	-	-	-	-	-	-	-	-	-	-	-	-	-	-	-
	OEU23014.1_FAD/NAD(P)-binding-domain-containing-protein-[Fragilariopsiscylindrus-CCMP1102]	159749.K0SH64	4.13e-114	365	COG1249@1|root,KOG1335@2759|Eukaryota	2759|Eukaryota	C	dihydrolipoyl dehydrogenase activity	-	-	-	-	-	-	-	-	-	-	-	-	Pyr_redox_2,Pyr_redox_dim
	OEU23013.1_delta-12-fatty-acid-desaturase-[Fragilariopsiscylindrus-CCMP1102]	2850.Phatr48423	4.08e-223	630	COG3239@1|root,2QQNB@2759|Eukaryota,2XBDX@2836|Bacillariophyta	2836|Bacillariophyta	I	Fatty acid desaturase	-	-	-	-	-	-	-	-	-	-	-	-	FA_desaturase
	OEU23011.1_ribosomal-protein-.1_[Fragilariopsiscylindrus-CCMP1102]	159749.K0RK07	5.43e-76	246	COG0081@1|root,KOG1569@2759|Eukaryota,2XCR2@2836|Bacillariophyta	2836|Bacillariophyta	J	Ribosomal protein L1p/L10e family	-	-	-	-	-	-	-	-	-	-	-	-	Ribosomal_L1
	OEU23010.1_ribonuclease-H-like-protein,-partial-[Fragilariopsiscylindrus-CCMP1102]	35128.Thaps2595	6.71e-43	145	COG0328@1|root,2S89Z@2759|Eukaryota,2XDRT@2836|Bacillariophyta	2836|Bacillariophyta	L	Reverse transcriptase-like	-	-	-	-	-	-	-	-	-	-	-	-	Cauli_VI,RVT_3
	OEU23005.1_hypothetical-protein-FRACYDRAFT_163430,-partial-[Fragilariopsiscylindrus-CCMP1102]	2850.Phatr31748	2.91e-79	245	28YJ7@1|root,2R5D2@2759|Eukaryota,2XCJ3@2836|Bacillariophyta	2836|Bacillariophyta	S	Domain of unknown function (DUF4033)	-	-	-	-	-	-	-	-	-	-	-	-	DUF4033
	OEU23004.1_hypothetical-protein-FRACYDRAFT_166712-[Fragilariopsiscylindrus-CCMP1102]	35128.Thaps38449	8.81e-44	147	29227@1|root,2R8YM@2759|Eukaryota,2XDFB@2836|Bacillariophyta	2836|Bacillariophyta	-	-	-	-	2.5.1.18	ko:K00799	ko00480,ko00980,ko00982,ko00983,ko01524,ko05200,ko05204,ko05225,ko05418,map00480,map00980,map00982,map00983,map01524,map05200,map05204,map05225,map05418	-	R03522,R07002,R07003,R07004,R07023,R07024,R07025,R07026,R07069,R07070,R07083,R07084,R07091,R07092,R07093,R07094,R07100,R07113,R07116,R08280,R09409,R11905	RC00004,RC00069,RC00840,RC00948,RC01704,RC01705,RC01706,RC01758,RC01759,RC01765,RC01767,RC01769,RC02243,RC02527,RC02939,RC02940,RC02942,RC02943,RC02944	ko00000,ko00001,ko01000,ko02000	1.A.12.2.2,1.A.12.3.2	-	-	MAPEG
	OEU23001.1_TPR-like-protein,-partial-[Fragilariopsiscylindrus-CCMP1102]	2850.Phatr38886	8.57e-86	283	COG0013@1|root,KOG1155@2759|Eukaryota,2XASB@2836|Bacillariophyta	2836|Bacillariophyta	DO	Anaphase promoting complex subunit 8 / Cdc23	-	-	-	ko:K03355	ko04110,ko04111,ko04113,ko04114,ko04120,ko04914,ko05166,map04110,map04111,map04113,map04114,map04120,map04914,map05166	M00389	-	-	ko00000,ko00001,ko00002,ko03036,ko04121	-	-	-	ANAPC8,TPR_7,TPR_8
	OEU22997.1_glyoxylase-domain-containing-protein-[Fragilariopsiscylindrus-CCMP1102]	2850.Phatr38884	4.11e-85	254	COG3565@1|root,2RY6W@2759|Eukaryota,2XC2A@2836|Bacillariophyta	2836|Bacillariophyta	S	Glyoxalase-like domain	-	-	-	-	-	-	-	-	-	-	-	-	Glyoxalase
	OEU22996.1_hypothetical-protein-FRACYDRAFT_1787.1_[Fragilariopsiscylindrus-CCMP1102]	159749.K0T458	1.83e-117	382	KOG4673@1|root,KOG4673@2759|Eukaryota,2XFCX@2836|Bacillariophyta	2836|Bacillariophyta	K	positive regulation of testosterone secretion	-	-	-	ko:K20286	-	-	-	-	ko00000,ko04131	-	-	-	-
	OEU22995.1_hypothetical-protein-FRACYDRAFT_233159-[Fragilariopsiscylindrus-CCMP1102]	35128.Thaps21548	1.53e-19	93.2	2C0FD@1|root,2SQQZ@2759|Eukaryota,2XCX7@2836|Bacillariophyta	2836|Bacillariophyta	-	-	-	-	-	-	-	-	-	-	-	-	-	-	-
	OEU22993.1_hypothetical-protein-FRACYDRAFT_138943,-partial-[Fragilariopsiscylindrus-CCMP1102]	2850.Phatr44434	4.53e-106	325	KOG3827@1|root,KOG3827@2759|Eukaryota,2XGF2@2836|Bacillariophyta	2836|Bacillariophyta	P	Inward rectifier potassium channel	-	-	-	-	-	-	-	-	-	-	-	-	IRK
	OEU22992.1_hypothetical-protein-FRACYDRAFT_233156-[Fragilariopsiscylindrus-CCMP1102]	1173028.ANKO01000084_gene955	6.84e-119	375	COG3266@1|root,COG3266@2|Bacteria,1GHDI@1117|Cyanobacteria,1HE3S@1150|Oscillatoriales	1117|Cyanobacteria	S	domain, Protein	-	-	-	-	-	-	-	-	-	-	-	-	-
	OEU22990.1_Clc-chloride-channel-[Fragilariopsiscylindrus-CCMP1102]	2850.Phatr39421	7.02e-98	311	COG0038@1|root,KOG0475@2759|Eukaryota,2XBG2@2836|Bacillariophyta	2836|Bacillariophyta	P	Voltage gated chloride channel	-	-	-	-	-	-	-	-	-	-	-	-	Voltage_CLC
	OEU22989.1_hypothetical-protein-FRACYDRAFT_259269-[Fragilariopsiscylindrus-CCMP1102]	159749.K0TFY7	1.83e-11	70.1	2CDVQ@1|root,2T8PH@2759|Eukaryota,2XGM1@2836|Bacillariophyta	2836|Bacillariophyta	-	-	-	-	-	-	-	-	-	-	-	-	-	-	-
	OEU22984.1_FKBP_C-domain-containing-protein-[Fragilariopsiscylindrus-CCMP1102]	2850.Phatr8154	1.71e-27	104	COG0545@1|root,KOG0549@2759|Eukaryota	2759|Eukaryota	O	peptidyl-prolyl cis-trans isomerase activity	-	GO:0000413,GO:0003674,GO:0003755,GO:0003824,GO:0005488,GO:0005527,GO:0005528,GO:0005575,GO:0005622,GO:0005623,GO:0005737,GO:0006457,GO:0006464,GO:0006807,GO:0007275,GO:0008144,GO:0008150,GO:0008152,GO:0009987,GO:0016853,GO:0016859,GO:0018193,GO:0018208,GO:0019538,GO:0032501,GO:0032502,GO:0036211,GO:0043170,GO:0043412,GO:0044237,GO:0044238,GO:0044260,GO:0044267,GO:0044424,GO:0044464,GO:0048856,GO:…	5.2.1.8	ko:K09569	-	-	-	-	ko00000,ko01000,ko03110	-	-	-	FKBP_C
	OEU22978.1_photosystem-II-reaction-center-psb28-protein-[Fragilariopsiscylindrus-CCMP1102]	159749.K0SK91	1.38e-56	179	2AR4E@1|root,2RMFI@2759|Eukaryota,2XGGX@2836|Bacillariophyta	2836|Bacillariophyta	U	Psb28 protein	-	-	-	ko:K08903	ko00195,ko01100,map00195,map01100	-	-	-	ko00000,ko00001,ko00194	-	-	-	Psb28
	OEU22977.1_hypothetical-protein-FRACYDRAFT_267435-[Fragilariopsiscylindrus-CCMP1102]	159749.K0T5D0	2.25e-56	195	COG2072@1|root,KOG1399@2759|Eukaryota,2XFJ7@2836|Bacillariophyta	2836|Bacillariophyta	Q	Flavin-binding monooxygenase-like	-	-	-	-	-	-	-	-	-	-	-	-	FMO-like
	OEU22976.1_nucleic-acid-binding-protein-[Fragilariopsiscylindrus-CCMP1102]	35128.Thaps25033	1.58e-82	253	COG0143@1|root,KOG2241@2759|Eukaryota,2XC65@2836|Bacillariophyta	2836|Bacillariophyta	J	Putative tRNA binding domain	-	-	-	-	-	-	-	-	-	-	-	-	tRNA_bind
	OEU22974.1_hypothetical-protein-FRACYDRAFT_178942-[Fragilariopsiscylindrus-CCMP1102]	159749.K0TAK5	1.53e-38	150	COG0566@1|root,2QYAM@2759|Eukaryota,2XFWX@2836|Bacillariophyta	2836|Bacillariophyta	J	SpoU rRNA Methylase family	-	-	-	-	-	-	-	-	-	-	-	-	SpoU_methylase
	OEU22969.1_hypothetical-protein-FRACYDRAFT_2331.1_[Fragilariopsiscylindrus-CCMP1102]	10228.TriadP28957	2.13e-27	115	COG3239@1|root,KOG4232@2759|Eukaryota,38B7V@33154|Opisthokonta,3BP4Y@33208|Metazoa	33208|Metazoa	I	Cytochrome b5-like Heme/Steroid binding domain	-	-	1.14.19.29	ko:K21734	-	-	-	-	ko00000,ko01000	-	-	-	Cyt-b5,FA_desaturase
	OEU22965.1_oxidoreductase,-partial-[Fragilariopsiscylindrus-CCMP1102]	420324.KI912045_gene4179	5.16e-91	277	COG1028@1|root,COG1028@2|Bacteria,1MXE0@1224|Proteobacteria,2U1P2@28211|Alphaproteobacteria,1JYZU@119045|Methylobacteriaceae	28211|Alphaproteobacteria	IQ	KR domain	-	-	-	-	-	-	-	-	-	-	-	-	adh_short_C2
	OEU22963.1_GILT-domain-containing-protein,-partial-[Fragilariopsiscylindrus-CCMP1102]	5932.XP_004037460.1	6.74e-38	138	KOG3160@1|root,KOG3160@2759|Eukaryota,3ZC96@5878|Ciliophora	5878|Ciliophora	O	Gamma interferon inducible lysosomal thiol reductase (GILT)	-	-	-	ko:K08059	ko04612,map04612	-	-	-	ko00000,ko00001	-	-	-	GILT
	OEU22960.1_hypothetical-protein-FRACYDRAFT_259260-[Fragilariopsiscylindrus-CCMP1102]	44056.XP_009037861.1	1.34e-160	497	2D2SQ@1|root,2SNWA@2759|Eukaryota	2759|Eukaryota	-	-	-	-	-	-	-	-	-	-	-	-	-	-	-
	OEU22957.1_chalcone-isomerase-[Fragilariopsiscylindrus-CCMP1102]	2850.Phatr48449	7.49e-77	239	29NDG@1|root,2RVQ6@2759|Eukaryota,2XC9P@2836|Bacillariophyta	2836|Bacillariophyta	-	-	-	-	-	-	-	-	-	-	-	-	-	-	Chalcone_3
	OEU22947.1_hypothetical-protein-FRACYDRAFT_178623-[Fragilariopsiscylindrus-CCMP1102]	35128.Thaps260749	6.95e-72	228	COG5155@1|root,KOG1849@2759|Eukaryota,2XGBC@2836|Bacillariophyta	2836|Bacillariophyta	D	Peptidase family C50	-	-	3.4.22.49	ko:K02365	ko04110,ko04111,ko04113,ko04114,map04110,map04111,map04113,map04114	-	-	-	ko00000,ko00001,ko01000,ko01002,ko03036	-	-	-	Peptidase_C50
	OEU22946.1_Metallo-dependent-phosphatase,-partial-[Fragilariopsiscylindrus-CCMP1102]	2850.Phatr2761	2.74e-76	236	COG1409@1|root,KOG1378@2759|Eukaryota,2XFBU@2836|Bacillariophyta	2836|Bacillariophyta	G	Iron/zinc purple acid phosphatase-like protein C	-	-	-	ko:K22390	-	-	-	-	ko00000	-	-	-	Metallophos,Metallophos_C
	OEU22944.1_Clavaminate-synthase-like-protein-[Fragilariopsiscylindrus-CCMP1102]	2850.Phatr45605	1.1e-89	280	COG3491@1|root,KOG0143@2759|Eukaryota,2XEMB@2836|Bacillariophyta	2836|Bacillariophyta	Q	Belongs to the iron ascorbate-dependent oxidoreductase family	-	-	-	-	-	-	-	-	-	-	-	-	2OG-FeII_Oxy,DIOX_N
	OEU22942.1_kinase-like-protein-[Fragilariopsiscylindrus-CCMP1102]	2850.Phatr9386	2.55e-75	244	KOG2345@1|root,KOG2345@2759|Eukaryota,2XDKP@2836|Bacillariophyta	2836|Bacillariophyta	IKT	Protein kinase domain	-	-	2.7.11.1	ko:K08856	-	-	-	-	ko00000,ko01000,ko01001	-	-	-	Pkinase
	OEU22941.1_DASS-family-transporter:-sodium-ion/sulfate-[Fragilariopsiscylindrus-CCMP1102]	2850.Phatr14922	7.29e-289	806	COG0471@1|root,2QPZM@2759|Eukaryota,2XECP@2836|Bacillariophyta	2836|Bacillariophyta	P	TrkA-C domain	-	-	-	-	-	-	-	-	-	-	-	-	CitMHS,TrkA_C
	OEU22940.1_hypothetical-protein-FRACYDRAFT_233102-[Fragilariopsiscylindrus-CCMP1102]	2850.Phatr48457	5.81e-99	304	2C6NC@1|root,2S3NZ@2759|Eukaryota,2XC6F@2836|Bacillariophyta	2836|Bacillariophyta	S	Uncharacterized ACR, COG1678	-	-	-	-	-	-	-	-	-	-	-	-	DUF179
	OEU22937.1_FKBP_C-domain-containing-protein-[Fragilariopsiscylindrus-CCMP1102]	7176.CPIJ014951-PA	6.97e-15	79.7	COG0545@1|root,KOG0549@2759|Eukaryota,38B3W@33154|Opisthokonta,3BFDQ@33208|Metazoa,3CSBF@33213|Bilateria,41U1Y@6656|Arthropoda,3SHJW@50557|Insecta,458HE@7147|Diptera,45H6X@7148|Nematocera	33208|Metazoa	O	FKBP-type peptidyl-prolyl cis-trans isomerase	FKBP14	GO:0000413,GO:0003674,GO:0003755,GO:0003824,GO:0005488,GO:0005527,GO:0005528,GO:0005575,GO:0005622,GO:0005623,GO:0005737,GO:0005783,GO:0005788,GO:0006457,GO:0006464,GO:0006807,GO:0006950,GO:0006986,GO:0007154,GO:0007165,GO:0008144,GO:0008150,GO:0008152,GO:0009987,GO:0010033,GO:0012505,GO:0016853,GO:0016859,GO:0018193,GO:0018208,GO:0019538,GO:0023052,GO:0030968,GO:0031974,GO:0033554,GO:0034620,GO:…	5.2.1.8	ko:K09577	-	-	-	-	ko00000,ko01000,ko03110	-	-	-	EF-hand_7,FKBP_C
	OEU22934.1_ISP-domain-containing-protein-[Fragilariopsiscylindrus-CCMP1102]	3885.XP_007149912.1	1.5e-49	167	COG0723@1|root,KOG1671@2759|Eukaryota,37J4P@33090|Viridiplantae,3G8VW@35493|Streptophyta,4JH7Z@91835|fabids	35493|Streptophyta	C	Cytochrome b6-f complex iron-sulfur subunit	-	-	1.10.9.1	ko:K02636	ko00195,ko01100,map00195,map01100	M00162	R03817,R08409	RC01002	ko00000,ko00001,ko00002,ko00194,ko01000	-	-	-	CytB6-F_Fe-S,Rieske
	OEU22931.1_hypothetical-protein-FRACYDRAFT_233094-[Fragilariopsiscylindrus-CCMP1102]	2850.Phatr48456	8.58e-187	554	2E3ZA@1|root,2SAYD@2759|Eukaryota,2XAU9@2836|Bacillariophyta	2836|Bacillariophyta	-	-	-	-	-	-	-	-	-	-	-	-	-	-	-
	OEU22929.1_hypothetical-protein-FRACYDRAFT_159677,-partial-[Fragilariopsiscylindrus-CCMP1102]	3055.EDP06029	2.04e-55	187	28MKF@1|root,2QU44@2759|Eukaryota,37ZFU@33090|Viridiplantae,34JRP@3041|Chlorophyta	3041|Chlorophyta	-	-	-	-	-	-	-	-	-	-	-	-	-	-	2OG-FeII_Oxy_3
	OEU22926.1_hypothetical-protein-FRACYDRAFT_233089-[Fragilariopsiscylindrus-CCMP1102]	2850.Phatr48468	1.01e-77	254	COG1916@1|root,KOG2860@2759|Eukaryota,2XCD1@2836|Bacillariophyta	2836|Bacillariophyta	S	TraB family	-	-	-	-	-	-	-	-	-	-	-	-	TraB
	OEU22924.1_putative-beta-tubulin-[Fragilariopsiscylindrus-CCMP1102]	2850.Phatr21122	5.17e-291	798	COG5023@1|root,KOG1375@2759|Eukaryota,2XAW6@2836|Bacillariophyta	2836|Bacillariophyta	Z	Tubulin is the major constituent of microtubules. It binds two moles of GTP, one at an exchangeable site on the beta chain and one at a non-exchangeable site on the alpha chain	-	-	-	ko:K07375	ko04145,ko04540,ko05130,map04145,map04540,map05130	-	-	-	ko00000,ko00001,ko03036,ko04147,ko04812	-	-	-	Tubulin_C
	OEU22922.1_fumble-[Fragilariopsiscylindrus-CCMP1102]	2850.Phatr3145	1.5e-160	460	COG5146@1|root,KOG2201@2759|Eukaryota,2XDW4@2836|Bacillariophyta	2836|Bacillariophyta	H	Fumble	-	-	2.7.1.33	ko:K09680	ko00770,ko01100,map00770,map01100	M00120	R02971,R03018,R04391	RC00002,RC00017	ko00000,ko00001,ko00002,ko01000	-	-	-	Fumble
	OEU22919.1_alpha/beta-hydrolase-[Fragilariopsiscylindrus-CCMP1102]	2850.Phatr48328	3.49e-102	313	COG2819@1|root,2S331@2759|Eukaryota,2XEID@2836|Bacillariophyta	2836|Bacillariophyta	S	Putative esterase	-	-	-	-	-	-	-	-	-	-	-	-	Esterase
	OEU22917.1_FA.1_domain-containing-protein-[Fragilariopsiscylindrus-CCMP1102]	367299.JOEE01000004_gene1085	2.63e-14	74.7	COG2335@1|root,COG2335@2|Bacteria	2|Bacteria	M	COG2335, Secreted and surface protein containing fasciclin-like repeats	-	-	-	ko:K19519	-	-	-	-	ko00000,ko04516	-	-	-	Fasciclin,Lipoprotein_15
	OEU22915.1_hypothetical-protein-FRACYDRAFT_205530-[Fragilariopsiscylindrus-CCMP1102]	159749.K0S4P0	1.68e-35	139	2CHKW@1|root,2T72Q@2759|Eukaryota,2XFVT@2836|Bacillariophyta	2836|Bacillariophyta	-	-	-	-	-	-	-	-	-	-	-	-	-	-	-
	OEU22914.1_TPR-like-protein-[Fragilariopsiscylindrus-CCMP1102]	2850.Phatr48471	1.17e-85	278	COG0457@1|root,KOG1840@2759|Eukaryota	2759|Eukaryota	C	determination of stomach left/right asymmetry	-	-	-	-	-	-	-	-	-	-	-	-	TPR_10,TPR_12
	OEU22913.1_RCC1/BLIP-II-protein-[Fragilariopsiscylindrus-CCMP1102]	159749.K0RUP0	1.26e-255	722	COG5184@1|root,KOG4350@1|root,KOG1426@2759|Eukaryota,KOG4350@2759|Eukaryota,2XB8G@2836|Bacillariophyta	2836|Bacillariophyta	DZ	Regulator of chromosome condensation (RCC1) repeat	-	-	-	-	-	-	-	-	-	-	-	-	RCC1
	OEU22912.1_DUF1692-domain-containing-protein-[Fragilariopsiscylindrus-CCMP1102]	2850.Phatr14990	1.02e-261	726	COG0445@1|root,KOG2667@2759|Eukaryota,2XBN9@2836|Bacillariophyta	2836|Bacillariophyta	U	Endoplasmic Reticulum-Golgi Intermediate Compartment (ERGIC)	-	-	-	-	-	-	-	-	-	-	-	-	COPIIcoated_ERV,ERGIC_N,Thioredoxin
	OEU22911.1_HCP-like-protein-[Fragilariopsiscylindrus-CCMP1102]	227086.JGI_V11_73502	3.08e-27	111	COG0790@1|root,KOG1550@2759|Eukaryota	2759|Eukaryota	T	ERAD pathway	-	-	-	ko:K14026	ko04141,map04141	M00403	-	-	ko00000,ko00001,ko00002	-	-	-	Sel1
	OEU22910.1_SpoU_methylase-domain-containing-protein-[Fragilariopsiscylindrus-CCMP1102]	2850.Phatr15019	1.79e-87	269	COG0566@1|root,KOG0838@2759|Eukaryota,2XDQR@2836|Bacillariophyta	2836|Bacillariophyta	A	SpoU rRNA Methylase family	-	-	-	ko:K15507	-	-	-	-	ko00000,ko01000,ko03009	-	-	-	SpoU_methylase
	OEU22907.1_hypothetical-protein-FRACYDRAFT_223659-[Fragilariopsiscylindrus-CCMP1102]	2850.Phatr48463	3.94e-158	485	29P4B@1|root,2RWFQ@2759|Eukaryota,2XFAG@2836|Bacillariophyta	2836|Bacillariophyta	-	-	-	-	-	-	-	-	-	-	-	-	-	-	-
	OEU22906.1_P-loop-containing-nucleoside-triphosphate-hydrolase-protein-[Fragilariopsiscylindrus-CCMP1102]	2850.Phatr41167	5.98e-300	873	COG1643@1|root,KOG0920@2759|Eukaryota,2XB7F@2836|Bacillariophyta	2836|Bacillariophyta	A	helicase activity	-	-	-	-	-	-	-	-	-	-	-	-	HA2,Helicase_C,OB_NTP_bind,RWD
	OEU22904.1_Clavaminate-synthase-like-protein-[Fragilariopsiscylindrus-CCMP1102]	2850.Phatr48473	7.3e-56	200	KOG2131@1|root,KOG2131@2759|Eukaryota,2XCB8@2836|Bacillariophyta	2836|Bacillariophyta	BT	A domain family that is part of the cupin metalloenzyme superfamily.	-	-	-	-	-	-	-	-	-	-	-	-	JmjC
	OEU22902.1_endonuclease-I,-partial-[Fragilariopsiscylindrus-CCMP1102]	35128.Thaps269572	3.9e-63	201	COG2356@1|root,2QTYN@2759|Eukaryota,2XGM6@2836|Bacillariophyta	2836|Bacillariophyta	L	Endonuclease I	-	-	-	-	-	-	-	-	-	-	-	-	Endonuclease_1
	OEU22899.1_hypothetical-protein-FRACYDRAFT_179365,-partial-[Fragilariopsiscylindrus-CCMP1102]	35128.Thaps35410	8.78e-54	176	KOG0909@1|root,KOG0909@2759|Eukaryota,2XED3@2836|Bacillariophyta	2836|Bacillariophyta	O	Transglutaminase/protease-like homologues	-	-	3.5.1.52	ko:K01456	ko04141,map04141	-	-	-	ko00000,ko00001,ko01000	-	-	-	Transglut_core
	OEU22898.1_thioredoxin-like-protein,-partial-[Fragilariopsiscylindrus-CCMP1102]	2850.Phatr7656	3.57e-35	124	KOG2501@1|root,KOG2501@2759|Eukaryota	2759|Eukaryota	O	cellular oxidant detoxification	-	-	1.8.1.8	ko:K17609	-	-	-	-	ko00000,ko01000,ko01009	-	-	-	Thioredoxin_8
	OEU22896.1_hypothetical-protein-FRACYDRAFT_267416-[Fragilariopsiscylindrus-CCMP1102]	35128.Thaps11479	1.02e-26	107	2CACH@1|root,2SH2H@2759|Eukaryota,2XH81@2836|Bacillariophyta	2836|Bacillariophyta	-	-	-	-	-	-	-	-	-	-	-	-	-	-	-
	OEU22892.1_carbon-nitrogen-hydrolase-[Fragilariopsiscylindrus-CCMP1102]	2850.Phatr38930	4.46e-138	400	COG0388@1|root,KOG0806@2759|Eukaryota	2759|Eukaryota	DU	hydrolase activity, acting on carbon-nitrogen (but not peptide) bonds, in linear amides	CPA	GO:0003674,GO:0003824,GO:0006576,GO:0006595,GO:0006596,GO:0006807,GO:0008150,GO:0008152,GO:0009058,GO:0009308,GO:0009309,GO:0009445,GO:0009446,GO:0009987,GO:0016787,GO:0016810,GO:0016811,GO:0034641,GO:0042401,GO:0044106,GO:0044237,GO:0044249,GO:0044271,GO:0050126,GO:0071704,GO:0097164,GO:1901564,GO:1901566,GO:1901576	3.5.1.53	ko:K12251	ko00330,ko01100,map00330,map01100	-	R01152	RC00096	ko00000,ko00001,ko01000	-	-	-	CN_hydrolase
	OEU22891.1_PAP_central-domain-containing-protein,-partial-[Fragilariopsiscylindrus-CCMP1102]	2850.Phatr12234	3.23e-219	615	COG5186@1|root,KOG2245@2759|Eukaryota,2XATA@2836|Bacillariophyta	2836|Bacillariophyta	A	Poly(A) polymerase central domain	-	-	2.7.7.19	ko:K14376	ko03015,map03015	-	-	-	ko00000,ko00001,ko01000,ko03019	-	-	-	NTP_transf_2,PAP_RNA-bind,PAP_central
	OEU22890.1_FAD/NAD(P)-binding-domain-containing-protein-[Fragilariopsiscylindrus-CCMP1102]	290399.Arth_0879	4.11e-136	421	COG2072@1|root,COG2072@2|Bacteria,2GK95@201174|Actinobacteria	201174|Actinobacteria	P	Flavoprotein involved in K transport	-	-	-	ko:K07222	-	-	-	-	ko00000	-	-	-	FMO-like,Pyr_redox_3
	OEU22886.1_hypothetical-protein-FRACYDRAFT_267413-[Fragilariopsiscylindrus-CCMP1102]	2850.Phatr42791	4.47e-31	127	2ECDD@1|root,2SI9G@2759|Eukaryota,2XD7H@2836|Bacillariophyta	2836|Bacillariophyta	-	-	-	-	-	-	-	-	-	-	-	-	-	-	-
	OEU22885.1_hypothetical-protein-FRACYDRAFT_1776.1_[Fragilariopsiscylindrus-CCMP1102]	159749.K0SZK0	7.19e-39	133	COG5112@1|root,KOG3408@2759|Eukaryota,2XDR2@2836|Bacillariophyta	2836|Bacillariophyta	A	Zinc-finger double-stranded RNA-binding	-	-	-	ko:K14821	-	-	-	-	ko00000,ko03009	-	-	-	-
	OEU22883.1_hypothetical-protein-FRACYDRAFT_179605-[Fragilariopsiscylindrus-CCMP1102]	2850.Phatr9956	6.35e-80	246	KOG4754@1|root,KOG4754@2759|Eukaryota	2759|Eukaryota	S	isomerase activity	-	-	-	-	-	-	-	-	-	-	-	-	His_Phos_1
	OEU22881.1_hypothetical-protein-FRACYDRAFT_267412-[Fragilariopsiscylindrus-CCMP1102]	159749.K0RRA4	2.31e-16	89	2D0J6@1|root,2SEE5@2759|Eukaryota,2XEFZ@2836|Bacillariophyta	2836|Bacillariophyta	S	PWWP domain	-	-	-	-	-	-	-	-	-	-	-	-	PHD,PWWP
	OEU22880.1_hypothetical-protein-FRACYDRAFT_165607,-partial-[Fragilariopsiscylindrus-CCMP1102]	35128.Thaps261876	1.15e-21	85.1	COG0055@1|root,KOG1246@2759|Eukaryota	2759|Eukaryota	C	histone lysine demethylation	-	GO:0000122,GO:0000183,GO:0000228,GO:0000785,GO:0000790,GO:0003674,GO:0003676,GO:0003677,GO:0003824,GO:0005488,GO:0005575,GO:0005622,GO:0005623,GO:0005634,GO:0005694,GO:0005737,GO:0006139,GO:0006325,GO:0006338,GO:0006342,GO:0006355,GO:0006357,GO:0006401,GO:0006464,GO:0006482,GO:0006725,GO:0006807,GO:0006996,GO:0008150,GO:0008152,GO:0008214,GO:0008270,GO:0009056,GO:0009057,GO:0009889,GO:0009890,GO:…	-	ko:K11446	-	-	-	-	ko00000,ko01000,ko01009,ko03036	-	-	-	ARID,JmjC,JmjN,PHD,PLU-1,zf-C5HC2
	OEU22877.1_hypothetical-protein-FRACYDRAFT_2674.1_[Fragilariopsiscylindrus-CCMP1102]	2850.Phatr48470	7.28e-105	325	2CG9N@1|root,2SHHX@2759|Eukaryota,2XE8A@2836|Bacillariophyta	2836|Bacillariophyta	-	-	-	-	-	-	-	-	-	-	-	-	-	-	-
	OEU22876.1_hypothetical-protein-FRACYDRAFT_259238-[Fragilariopsiscylindrus-CCMP1102]	159749.K0R781	6.48e-11	67.4	COG0526@1|root,KOG0907@2759|Eukaryota,2XDKT@2836|Bacillariophyta	2836|Bacillariophyta	O	Thioredoxin	-	-	-	-	-	-	-	-	-	-	-	-	Thioredoxin
	OEU22875.1_hypothetical-protein-FRACYDRAFT_205518-[Fragilariopsiscylindrus-CCMP1102]	35128.Thaps4991	3.39e-48	172	COG3643@1|root,2RWB8@2759|Eukaryota,2XDJS@2836|Bacillariophyta	2836|Bacillariophyta	E	Formiminotransferase domain, N-terminal subdomain	-	-	-	-	-	-	-	-	-	-	-	-	FTCD_N
	OEU22873.1_hypothetical-protein-FRACYDRAFT_259236-[Fragilariopsiscylindrus-CCMP1102]	159749.K0R7G9	5.64e-35	135	KOG3200@1|root,KOG3200@2759|Eukaryota,2XCZT@2836|Bacillariophyta	2836|Bacillariophyta	S	2OG-Fe(II) oxygenase superfamily	-	-	-	ko:K10768	-	-	-	-	ko00000,ko01000	-	-	-	2OG-FeII_Oxy_2
	OEU22872.1_voltage-activated-chloride-channel-CLC7-type-[Fragilariopsiscylindrus-CCMP1102]	2850.Phatr52412	0	1086	COG0038@1|root,KOG0474@2759|Eukaryota,2XAQC@2836|Bacillariophyta	2836|Bacillariophyta	P	chloride channel	-	-	-	ko:K05016	-	-	-	-	ko00000,ko01009,ko04040	2.A.49.3.3	-	-	CBS,Voltage_CLC
	OEU22871.1_trypsin-like-serine-protease,-partial-[Fragilariopsiscylindrus-CCMP1102]	35128.Thaps263452	9.35e-56	185	COG5640@1|root,KOG3627@2759|Eukaryota	35128.Thaps263452|-	O	serine-type endopeptidase activity	-	-	3.4.21.4	ko:K01312	ko04080,ko04972,ko04974,ko05164,map04080,map04972,map04974,map05164	-	-	-	ko00000,ko00001,ko01000,ko01002,ko04147	-	-	-	-
	OEU22870.1_hypothetical-protein-FRACYDRAFT_179618-[Fragilariopsiscylindrus-CCMP1102]	2850.Phatr41091	1.83e-54	182	KOG3241@1|root,KOG3241@2759|Eukaryota,2XDRH@2836|Bacillariophyta	2836|Bacillariophyta	S	Uncharacterized conserved protein (DUF2039)	-	-	-	-	-	-	-	-	-	-	-	-	DUF2039
	OEU22869.1_mitochondrial-carrier-[Fragilariopsiscylindrus-CCMP1102]	2850.Phatr41092	7.91e-103	307	2C9EI@1|root,2RYD4@2759|Eukaryota,2XFV2@2836|Bacillariophyta	2836|Bacillariophyta	C	Mitochondrial carrier protein	-	-	-	-	-	-	-	-	-	-	-	-	-
	OEU22868.1_Metallo-dependent-phosphatase-[Fragilariopsiscylindrus-CCMP1102]	2850.Phatrdraft144	1.06e-72	241	COG1409@1|root,KOG1432@2759|Eukaryota	2759|Eukaryota	T	acid phosphatase activity	-	-	-	-	-	-	-	-	-	-	-	-	Metallophos
	OEU22867.1_hypothetical-protein-FRACYDRAFT_177714,-partial-[Fragilariopsiscylindrus-CCMP1102]	2850.Phatr36794	3.3e-47	166	2EKHH@1|root,2SQDX@2759|Eukaryota,2XGI1@2836|Bacillariophyta	2836|Bacillariophyta	S	Helicase associated domain	-	-	-	-	-	-	-	-	-	-	-	-	HA
	OEU22866.1_pseudouridine-synthase-[Fragilariopsiscylindrus-CCMP1102]	2850.Phatr50185	3.78e-57	193	COG0101@1|root,KOG4393@2759|Eukaryota	2850.Phatr50185|-	J	pseudouridine synthase activity	-	-	5.4.99.12	ko:K06173	-	-	-	-	ko00000,ko01000,ko03016	-	-	-	-
	OEU22865.1_hypothetical-protein-FRACYDRAFT_163988,-partial-[Fragilariopsiscylindrus-CCMP1102]	2850.Phatr50195	4.93e-25	97.1	2EV46@1|root,2SX5W@2759|Eukaryota,2XDZF@2836|Bacillariophyta	2836|Bacillariophyta	S	Pfam:DUF2346	-	-	-	-	-	-	-	-	-	-	-	-	Pet100
	OEU22862.1_NAD(P)-binding-protein,-partial-[Fragilariopsiscylindrus-CCMP1102]	2850.Phatr21608	6.66e-106	315	COG1028@1|root,KOG0725@2759|Eukaryota,2XAQ3@2836|Bacillariophyta	2759|Eukaryota	Q	Enoyl-(Acyl carrier protein) reductase	-	-	1.1.1.206	ko:K08081	ko00960,ko01100,ko01110,map00960,map01100,map01110	-	R02832	RC00144	ko00000,ko00001,ko01000	-	-	-	adh_short_C2
	OEU22861.1_Mak16-protein-[Fragilariopsiscylindrus-CCMP1102]	2850.Phatr30960	1.65e-102	308	COG5129@1|root,KOG3064@2759|Eukaryota,2XB27@2836|Bacillariophyta	2836|Bacillariophyta	A	Ribosomal L28e protein family	-	-	-	ko:K14831	-	-	-	-	ko00000,ko03009	-	-	-	Mak16,Ribosomal_L28e
	OEU22860.1_YbaK/ProRS-associated-domain-containing-protein-[Fragilariopsiscylindrus-CCMP1102]	2850.Phatr23833	2.4e-58	191	28KZ5@1|root,2QTG1@2759|Eukaryota,2XCXR@2836|Bacillariophyta	2836|Bacillariophyta	S	Aminoacyl-tRNA editing domain	-	-	-	-	-	-	-	-	-	-	-	-	-
	OEU22859.1_hypothetical-protein-FRACYDRAFT_259230-[Fragilariopsiscylindrus-CCMP1102]	2850.Phatr50191	9.49e-23	93.2	2F9F6@1|root,2TAKP@2759|Eukaryota,2XHFV@2836|Bacillariophyta	2836|Bacillariophyta	-	-	-	-	-	-	-	-	-	-	-	-	-	-	-
	OEU22858.1_hypothetical-protein-FRACYDRAFT_2236.1_[Fragilariopsiscylindrus-CCMP1102]	2850.Phatr50189	4.39e-241	688	COG3202@1|root,2R2N3@2759|Eukaryota,2XEZF@2836|Bacillariophyta	2836|Bacillariophyta	P	TLC ATP/ADP transporter	-	-	-	ko:K03301	-	-	-	-	ko00000	2.A.12	-	-	TLC
	OEU22855.1_NAD(P)-binding-protein-[Fragilariopsiscylindrus-CCMP1102]	35128.Thapsdraft716	1.56e-94	297	COG0673@1|root,2SZXX@2759|Eukaryota,2XEC8@2836|Bacillariophyta	2836|Bacillariophyta	S	inositol 2-dehydrogenase activity	-	-	-	-	-	-	-	-	-	-	-	-	-
	OEU22852.1_Sigma2-domain-of-RNA-polymerase-sigma-factor-[Fragilariopsiscylindrus-CCMP1102]	2850.Phatr50183	9.73e-105	326	COG0568@1|root,2SSUK@2759|Eukaryota,2XCY6@2836|Bacillariophyta	2836|Bacillariophyta	K	sigma factor activity	-	-	-	-	-	-	-	-	-	-	-	-	-
	OEU22851.1_actin-like-ATPase-domain-containing-protein-[Fragilariopsiscylindrus-CCMP1102]	2850.Phatr50182	3.92e-123	385	COG1070@1|root,2S563@2759|Eukaryota,2XADA@2836|Bacillariophyta	2836|Bacillariophyta	G	FGGY family of carbohydrate kinases, C-terminal domain	-	-	-	-	-	-	-	-	-	-	-	-	FGGY_C,FGGY_N
	OEU22848.1_hypothetical-protein-FRACYDRAFT_274000-[Fragilariopsiscylindrus-CCMP1102]	2850.Phatr36080	2.86e-88	276	2D32Q@1|root,2SQ0M@2759|Eukaryota,2XCZP@2836|Bacillariophyta	2836|Bacillariophyta	-	-	-	-	-	-	-	-	-	-	-	-	-	-	-
	OEU22846.1_alpha/beta-hydrolase-[Fragilariopsiscylindrus-CCMP1102]	2850.Phatr40124	1.04e-99	301	COG0596@1|root,2S8ER@2759|Eukaryota,2XCYU@2836|Bacillariophyta	2836|Bacillariophyta	S	alpha/beta hydrolase fold	-	-	-	-	-	-	-	-	-	-	-	-	Abhydrolase_1
	OEU22844.1_hypothetical-protein-FRACYDRAFT_216217-[Fragilariopsiscylindrus-CCMP1102]	35128.Thaps5830	9.13e-38	135	2CM8N@1|root,2QPMJ@2759|Eukaryota,2XD6G@2836|Bacillariophyta	2836|Bacillariophyta	S	Protein of unknown function (DUF3054)	-	-	-	-	-	-	-	-	-	-	-	-	DUF3054
	OEU22842.1_hypothetical-protein-FRACYDRAFT_159704,-partial-[Fragilariopsiscylindrus-CCMP1102]	2850.Phatr50174	2.81e-160	478	COG4122@1|root,KOG1663@2759|Eukaryota,2XB4N@2836|Bacillariophyta	2836|Bacillariophyta	Q	Rhodanase C-terminal	-	-	-	-	-	-	-	-	-	-	-	-	Methyltransf_3,Rhodanese,Rhodanese_C
	OEU22838.1_protein-serine/threonine-phosphatase-2C,-partial-[Fragilariopsiscylindrus-CCMP1102]	2850.Phatr48490	6.7e-41	149	COG0631@1|root,KOG0698@2759|Eukaryota,2XCV8@2836|Bacillariophyta	2836|Bacillariophyta	T	Serine/threonine phosphatases, family 2C, catalytic domain	-	-	-	-	-	-	-	-	-	-	-	-	PP2C
	OEU22835.1_D-tyrosyl-tRNA-deacylase-[Fragilariopsiscylindrus-CCMP1102]	2850.Phatr38963	1.09e-72	223	COG1490@1|root,KOG3323@2759|Eukaryota,2XD7D@2836|Bacillariophyta	2836|Bacillariophyta	J	D-Tyr-tRNA(Tyr) deacylase	-	-	-	ko:K07560	-	-	-	-	ko00000,ko01000,ko03016	-	-	-	Tyr_Deacylase
	OEU22833.1_hypothetical-protein-FRACYDRAFT_166659-[Fragilariopsiscylindrus-CCMP1102]	2850.Phatr48489	1.82e-73	232	2CF04@1|root,2S9WP@2759|Eukaryota,2XE42@2836|Bacillariophyta	2836|Bacillariophyta	S	Translation initiation factor eIF3 subunit	-	-	-	ko:K03245	ko03013,map03013	-	-	-	ko00000,ko00001,ko03009,ko03012	-	-	-	eIF3_subunit
	OEU22832.1_PALP-domain-containing-protein-[Fragilariopsiscylindrus-CCMP1102]	2850.Phatr54915	2.13e-160	464	COG0031@1|root,KOG1481@2759|Eukaryota,2XFMQ@2836|Bacillariophyta	2836|Bacillariophyta	E	Pyridoxal-phosphate dependent enzyme	-	-	2.5.1.47	ko:K01738	ko00270,ko00920,ko01100,ko01110,ko01120,ko01130,ko01200,ko01230,map00270,map00920,map01100,map01110,map01120,map01130,map01200,map01230	M00021	R00897,R03601,R04859	RC00020,RC02814,RC02821	ko00000,ko00001,ko00002,ko01000	-	-	-	PALP
	OEU22828.1_His-Me-finger-endonuclease,-partial-[Fragilariopsiscylindrus-CCMP1102]	2850.Phatr29606	1.55e-67	217	COG1864@1|root,KOG3721@2759|Eukaryota,2XCK3@2836|Bacillariophyta	2836|Bacillariophyta	F	DNA/RNA non-specific endonuclease	-	-	-	ko:K01173	ko04210,map04210	-	-	-	ko00000,ko00001,ko03029	-	-	-	Endonuclease_NS
	OEU22826.1_ferredoxin-reductase-like-protein,-partial-[Fragilariopsiscylindrus-CCMP1102]	8469.XP_007053332.1	1.81e-10	67.8	COG0543@1|root,KOG0534@2759|Eukaryota,39TDG@33154|Opisthokonta,3BH9D@33208|Metazoa,3D1VZ@33213|Bilateria,485DC@7711|Chordata,48ZDI@7742|Vertebrata,4CB38@8459|Testudines	33208|Metazoa	CH	Oxidoreductase NAD-binding domain	OXNAD1	GO:0003674,GO:0003824,GO:0005575,GO:0005622,GO:0005623,GO:0005737,GO:0005739,GO:0008150,GO:0008152,GO:0016491,GO:0043226,GO:0043227,GO:0043229,GO:0043231,GO:0044424,GO:0044444,GO:0044464,GO:0055114	-	-	-	-	-	-	-	-	-	-	NAD_binding_1
	OEU22825.1_hypothetical-protein-FRACYDRAFT_267396-[Fragilariopsiscylindrus-CCMP1102]	55529.EKX40461	8.36e-22	87.4	2D0WJ@1|root,2SFT7@2759|Eukaryota	2759|Eukaryota	-	-	-	-	-	-	-	-	-	-	-	-	-	-	-
	OEU22823.1_meiotic-nuclear-division-protein.1_[Fragilariopsiscylindrus-CCMP1102]	2850.Phatr54296	9.25e-74	228	COG5124@1|root,KOG3433@2759|Eukaryota,2XD8F@2836|Bacillariophyta	2836|Bacillariophyta	D	Required for proper homologous chromosome pairing and efficient cross-over and intragenic recombination during meiosis	-	-	-	-	-	-	-	-	-	-	-	-	Mnd1
	OEU22818.1_NAD(P)-binding-protein-[Fragilariopsiscylindrus-CCMP1102]	35128.Thaps262674	2.51e-134	390	COG1028@1|root,KOG1208@2759|Eukaryota	35128.Thaps262674|-	IQ	oxidation-reduction process	-	-	-	-	-	-	-	-	-	-	-	-	-
	OEU22813.1_WD40-repeat-like-protein-[Fragilariopsiscylindrus-CCMP1102]	159749.K0RHU3	3.03e-90	287	COG2319@1|root,KOG0284@2759|Eukaryota,2XB8D@2836|Bacillariophyta	2836|Bacillariophyta	A	Anaphase-promoting complex subunit 4 WD40 domain	-	-	-	ko:K15542	ko03015,map03015	-	-	-	ko00000,ko00001,ko03019	-	-	-	WD40
	OEU22809.1_PLP-dependent-transferase-[Fragilariopsiscylindrus-CCMP1102]	2850.Phatr38946	8.61e-112	346	COG1104@1|root,KOG1549@2759|Eukaryota,2XFPX@2836|Bacillariophyta	2836|Bacillariophyta	E	Aminotransferase class-V	-	-	-	-	-	-	-	-	-	-	-	-	Aminotran_5
	OEU22808.1_rRNA-adenine-dimethylase-[Fragilariopsiscylindrus-CCMP1102]	2850.Phatr3351	3.32e-144	419	COG0030@1|root,KOG0820@2759|Eukaryota,2XEN7@2836|Bacillariophyta	2836|Bacillariophyta	A	Belongs to the class I-like SAM-binding methyltransferase superfamily. rRNA adenine N(6)-methyltransferase family	-	-	-	-	-	-	-	-	-	-	-	-	RrnaAD
	OEU22801.1_hypothetical-protein-FRACYDRAFT_179192-[Fragilariopsiscylindrus-CCMP1102]	2850.Phatr48752	4.36e-99	305	2AE1N@1|root,2RYUS@2759|Eukaryota,2XDYU@2836|Bacillariophyta	2836|Bacillariophyta	-	-	-	-	-	-	-	-	-	-	-	-	-	-	SfsA
	OEU22800.1_Formyltransferase,-partial-[Fragilariopsiscylindrus-CCMP1102]	35128.Thaps34771	1.12e-140	408	COG0223@1|root,KOG3082@2759|Eukaryota,2XAWI@2836|Bacillariophyta	2836|Bacillariophyta	J	Formyl transferase, C-terminal domain	-	-	2.1.2.9	ko:K00604	ko00670,ko00970,map00670,map00970	-	R03940	RC00026,RC00165	ko00000,ko00001,ko01000	-	-	-	Formyl_trans_C,Formyl_trans_N
	OEU22799.1_hypothetical-protein-FRACYDRAFT_267386-[Fragilariopsiscylindrus-CCMP1102]	2850.Phatr48476	6.19e-84	265	2E86R@1|root,2SEQ5@2759|Eukaryota,2XC4Y@2836|Bacillariophyta	2836|Bacillariophyta	-	-	-	-	-	-	-	-	-	-	-	-	-	-	-
	OEU22795.1_hypothetical-protein-FRACYDRAFT_179020-[Fragilariopsiscylindrus-CCMP1102]	2850.Phatr13230	9.07e-50	167	2EKHH@1|root,2SQDX@2759|Eukaryota,2XGI1@2836|Bacillariophyta	2836|Bacillariophyta	S	Helicase associated domain	-	-	-	-	-	-	-	-	-	-	-	-	HA
	OEU22794.1_DUF208-domain-containing-protein-[Fragilariopsiscylindrus-CCMP1102]	159749.K0QYN2	5.98e-139	402	COG1636@1|root,2RAQA@2759|Eukaryota,2XH2T@2836|Bacillariophyta	2836|Bacillariophyta	C	Uncharacterized BCR, COG1636	-	-	-	-	-	-	-	-	-	-	-	-	DUF208
	OEU22792.1_Queuosine-biosynthesis-protein,-partial-[Fragilariopsiscylindrus-CCMP1102]	159749.K0RMQ1	4.53e-75	241	COG0809@1|root,2S12P@2759|Eukaryota	2759|Eukaryota	J	Queuosine biosynthesis protein	-	-	2.4.99.17	ko:K07568	-	-	-	-	ko00000,ko01000,ko03016	-	-	-	Queuosine_synth
	OEU22791.1_THF_DHG_CYH_C-domain-containing-protein,-partial-[Fragilariopsiscylindrus-CCMP1102]	159749.K0RCN9	1.64e-71	239	COG0190@1|root,KOG0089@2759|Eukaryota	2759|Eukaryota	H	methenyltetrahydrofolate cyclohydrolase activity	-	-	-	-	-	-	-	-	-	-	-	-	THF_DHG_CYH,THF_DHG_CYH_C
	OEU22789.1_hypothetical-protein-FRACYDRAFT_205475-[Fragilariopsiscylindrus-CCMP1102]	2850.Phatr35224	2.05e-97	291	2ACUF@1|root,2RYS4@2759|Eukaryota,2XAFE@2836|Bacillariophyta	2836|Bacillariophyta	-	-	-	-	-	-	-	-	-	-	-	-	-	-	-
	OEU22788.1_hypothetical-protein-FRACYDRAFT_267384-[Fragilariopsiscylindrus-CCMP1102]	2850.Phatr43427	3.22e-51	173	2CKFC@1|root,2SR8Q@2759|Eukaryota,2XD4I@2836|Bacillariophyta	2836|Bacillariophyta	U	Pleckstrin homology domain.	-	-	-	-	-	-	-	-	-	-	-	-	-
	OEU22784.1_hypothetical-protein-FRACYDRAFT_232946-[Fragilariopsiscylindrus-CCMP1102]	35128.Thaps7707	1.08e-28	116	2EIR5@1|root,2S00M@2759|Eukaryota,2XG5Y@2836|Bacillariophyta	35128.Thaps7707|-	-	-	-	-	-	-	-	-	-	-	-	-	-	-	-
	OEU22783.1_hypothetical-protein-FRACYDRAFT_267383-[Fragilariopsiscylindrus-CCMP1102]	3659.XP_004147659.1	5.76e-12	73.6	COG2967@1|root,KOG4408@2759|Eukaryota,37MMI@33090|Viridiplantae,3GD69@35493|Streptophyta,4JHE7@91835|fabids	35493|Streptophyta	P	f-box protein	SKIP16	GO:0000151,GO:0005575,GO:0005622,GO:0005623,GO:0019005,GO:0031461,GO:0032991,GO:0044424,GO:0044464,GO:1902494,GO:1990234	-	ko:K10290	-	-	-	-	ko00000,ko04121	-	-	-	DUF525,F-box,SMI1_KNR4
	OEU22782.1_P-loop-containing-nucleoside-triphosphate-hydrolase-protein,-partial-[Fragilariopsiscylindrus-CCMP1102]	2850.Phatr23838	0	2132	COG5271@1|root,KOG1808@2759|Eukaryota,2XABD@2836|Bacillariophyta	2836|Bacillariophyta	L	ATPase family associated with various cellular activities (AAA)	-	-	-	ko:K14572	ko03008,map03008	-	-	-	ko00000,ko00001,ko03009	-	-	-	AAA_5
	OEU22781.1_hypothetical-protein-FRACYDRAFT_166627,-partial-[Fragilariopsiscylindrus-CCMP1102]	65071.PYU1_T010699	3.12e-83	257	COG5271@1|root,KOG1808@2759|Eukaryota,1MFP6@121069|Pythiales	121069|Pythiales	S	Midasin. Source PGD	-	-	-	-	-	-	-	-	-	-	-	-	AAA_5
	OEU22779.1_hypothetical-protein-FRACYDRAFT_223610-[Fragilariopsiscylindrus-CCMP1102]	2850.Phatr30965	3.06e-132	390	COG0820@1|root,2QQ98@2759|Eukaryota,2XB8S@2836|Bacillariophyta	2836|Bacillariophyta	J	Radical SAM superfamily	-	-	-	-	-	-	-	-	-	-	-	-	Fer4_14,Radical_SAM
	OEU22778.1_ketol-acid-reductoisomerase-[Fragilariopsiscylindrus-CCMP1102]	2850.Phatr30967	0	919	COG0059@1|root,2QQBF@2759|Eukaryota,2XBFP@2836|Bacillariophyta	2836|Bacillariophyta	EH	Acetohydroxy acid isomeroreductase, catalytic domain	-	-	1.1.1.86	ko:K00053	ko00290,ko00770,ko01100,ko01110,ko01130,ko01210,ko01230,map00290,map00770,map01100,map01110,map01130,map01210,map01230	M00019,M00570	R03051,R04439,R04440,R05068,R05069,R05071	RC00726,RC00836,RC00837,RC01726	ko00000,ko00001,ko00002,ko01000	-	-	-	IlvC,IlvN
	OEU22777.1_2-oxoacid_dh-domain-containing-protein-[Fragilariopsiscylindrus-CCMP1102]	2850.Phatr23850	9.5e-162	471	COG0508@1|root,KOG0557@2759|Eukaryota,2XAFA@2836|Bacillariophyta	2836|Bacillariophyta	C	Dihydrolipoamide acetyltransferase component of pyruvate dehydrogenase complex	-	-	2.3.1.12	ko:K00627	ko00010,ko00020,ko00620,ko01100,ko01110,ko01120,ko01130,ko01200,map00010,map00020,map00620,map01100,map01110,map01120,map01130,map01200	M00307	R00209,R02569	RC00004,RC02742,RC02857	br01601,ko00000,ko00001,ko00002,ko01000	-	-	-	2-oxoacid_dh,Biotin_lipoyl,E3_binding
	OEU22775.1_Got1-like-protein,-partial-[Fragilariopsiscylindrus-CCMP1102]	2850.Phatr16648	1.5e-46	152	COG0284@1|root,KOG1743@2759|Eukaryota,2XD5K@2836|Bacillariophyta	2836|Bacillariophyta	P	Got1/Sft2-like family	-	-	-	-	-	-	-	-	-	-	-	-	Got1
	OEU22772.1_hypothetical-protein-FRACYDRAFT_232932-[Fragilariopsiscylindrus-CCMP1102]	2850.Phatr50208	4.16e-61	209	2EM2C@1|root,2SQU3@2759|Eukaryota,2XCT5@2836|Bacillariophyta	2836|Bacillariophyta	-	-	-	-	-	-	-	-	-	-	-	-	-	-	-
	OEU22771.1_hypothetical-protein-FRACYDRAFT_160859,-partial-[Fragilariopsiscylindrus-CCMP1102]	2850.Phatr34485	4.56e-62	199	KOG3071@1|root,KOG3072@2759|Eukaryota	2759|Eukaryota	I	very-long-chain 3-ketoacyl-CoA synthase activity	-	-	-	-	-	-	-	-	-	-	-	-	ELO
	OEU22770.1_3_-5_-exonuclease,-partial-[Fragilariopsiscylindrus-CCMP1102]	35128.Thaps17935	4.08e-66	208	COG0349@1|root,KOG2206@2759|Eukaryota,2XDN5@2836|Bacillariophyta	2836|Bacillariophyta	J	3'-5' exonuclease	-	-	-	ko:K12591	ko03018,map03018	-	-	-	ko00000,ko00001,ko01000,ko03019	-	-	-	DNA_pol_A_exo1
	OEU22768.1_Hsp90-co-chaperone-CDC37-[Fragilariopsiscylindrus-CCMP1102]	35128.Thaps34996	9.79e-128	378	KOG2260@1|root,KOG2260@2759|Eukaryota,2XASM@2836|Bacillariophyta	2836|Bacillariophyta	D	Cdc37 C terminal domain	-	-	-	ko:K09554	ko04151,map04151	-	-	-	ko00000,ko00001,ko00536,ko03029,ko03110	-	-	-	CDC37_C,CDC37_M,CDC37_N
	OEU22764.1_winged-helix-DNA-binding-domain-containing-protein,-partial-[Fragilariopsiscylindrus-CCMP1102]	2850.Phatr39785	2.35e-25	103	COG5169@1|root,KOG0627@2759|Eukaryota	2759|Eukaryota	K	sequence-specific DNA binding	SFL1	GO:0000122,GO:0000128,GO:0000228,GO:0000976,GO:0000977,GO:0000978,GO:0000987,GO:0001012,GO:0001067,GO:0001085,GO:0001103,GO:0001558,GO:0003674,GO:0003676,GO:0003677,GO:0003690,GO:0003700,GO:0005488,GO:0005515,GO:0005575,GO:0005622,GO:0005623,GO:0005634,GO:0005694,GO:0006355,GO:0006357,GO:0008134,GO:0008150,GO:0009268,GO:0009405,GO:0009607,GO:0009628,GO:0009889,GO:0009890,GO:0009891,GO:0009892,GO:…	-	-	-	-	-	-	-	-	-	-	HSF_DNA-bind
	OEU22763.1_AAA-domain-containing-protein,-partial-[Fragilariopsiscylindrus-CCMP1102]	2850.Phatr23826	9.91e-208	596	COG0464@1|root,KOG0730@2759|Eukaryota,2XB8Q@2836|Bacillariophyta	2836|Bacillariophyta	O	Belongs to the AAA ATPase family	-	-	-	ko:K13525	ko04141,ko05134,map04141,map05134	M00400,M00403	-	-	ko00000,ko00001,ko00002,ko03019,ko04131,ko04147	3.A.16.1	-	-	AAA
	OEU22760.1_S-adenosyl-L-methionine-dependent-methyltransferase-[Fragilariopsiscylindrus-CCMP1102]	2850.Phatr41071	4.05e-100	308	2CR7F@1|root,2S46S@2759|Eukaryota,2XFGS@2836|Bacillariophyta	2836|Bacillariophyta	S	Methyltransferase domain	-	-	-	-	-	-	-	-	-	-	-	-	Methyltransf_25
	OEU22758.1_hypothetical-protein-FRACYDRAFT_150927,-partial-[Fragilariopsiscylindrus-CCMP1102]	2850.Phatr41069	6.56e-71	227	2E1FH@1|root,2S8SN@2759|Eukaryota,2XCAA@2836|Bacillariophyta	2836|Bacillariophyta	S	PAP_fibrillin	-	-	-	-	-	-	-	-	-	-	-	-	PAP_fibrillin
	OEU22757.1_P-loop-containing-nucleoside-triphosphate-hydrolase-protein-[Fragilariopsiscylindrus-CCMP1102]	2850.Phatr16603	0	1036	COG0532@1|root,KOG1144@2759|Eukaryota,2XAQ5@2836|Bacillariophyta	2836|Bacillariophyta	J	Translation-initiation factor 2	-	-	-	ko:K03243	ko03013,map03013	-	-	-	ko00000,ko00001,ko03012	-	-	-	GTP_EFTU,IF-2
	OEU22755.1_RNB-domain-containing-protein,-partial-[Fragilariopsiscylindrus-CCMP1102]	65071.PYU1_T010081	6.86e-145	462	COG0557@1|root,KOG2102@2759|Eukaryota,1MG0U@121069|Pythiales	121069|Pythiales	J	DIS3-like exonuclease 1. Source PGD	-	-	-	-	-	-	-	-	-	-	-	-	RNB,Rrp44_CSD1
	OEU22753.1_hypothetical-protein-FRACYDRAFT_223599-[Fragilariopsiscylindrus-CCMP1102]	2850.Phatr44558	5.37e-124	376	2C6EX@1|root,2QSDW@2759|Eukaryota	2759|Eukaryota	-	-	-	-	-	-	-	-	-	-	-	-	-	-	Aa_trans
	OEU22751.1_mitochondrial-carrier,-partial-[Fragilariopsiscylindrus-CCMP1102]	2850.Phatr11866	5.05e-99	299	KOG0767@1|root,KOG0767@2759|Eukaryota,2XB9Q@2836|Bacillariophyta	2836|Bacillariophyta	C	Belongs to the mitochondrial carrier (TC 2.A.29) family	-	-	-	-	-	-	-	-	-	-	-	-	Mito_carr
	OEU22748.1_hypothetical-protein-FRACYDRAFT_178620-[Fragilariopsiscylindrus-CCMP1102]	2850.Phatr41064	3.26e-106	318	COG1293@1|root,2S3C9@2759|Eukaryota,2XCHW@2836|Bacillariophyta	2836|Bacillariophyta	K	Domain of unknown function (DUF814)	-	-	-	-	-	-	-	-	-	-	-	-	DUF814
	OEU22747.1_hypothetical-protein-FRACYDRAFT_259188-[Fragilariopsiscylindrus-CCMP1102]	2850.Phatr50169	7.57e-57	198	2D4IE@1|root,2SVA0@2759|Eukaryota,2XCZQ@2836|Bacillariophyta	2836|Bacillariophyta	S	Zc3h12a-like Ribonuclease NYN domain	-	-	-	-	-	-	-	-	-	-	-	-	RNase_Zc3h12a
	OEU22744.1_hypothetical-protein-FRACYDRAFT_223594-[Fragilariopsiscylindrus-CCMP1102]	2850.Phatr47085	3.37e-30	119	2929P@1|root,2R963@2759|Eukaryota,2XDHB@2836|Bacillariophyta	2836|Bacillariophyta	-	-	-	-	-	-	-	-	-	-	-	-	-	-	-
	OEU22743.1_DUF647-domain-containing-protein,-partial-[Fragilariopsiscylindrus-CCMP1102]	2850.Phatr50162	8.64e-107	323	KOG4249@1|root,KOG4249@2759|Eukaryota,2XE2W@2836|Bacillariophyta	2836|Bacillariophyta	S	Vitamin B6 photo-protection and homoeostasis	-	-	-	-	-	-	-	-	-	-	-	-	DUF647
	OEU22741.1_hypothetical-protein-FRACYDRAFT_2673.1_[Fragilariopsiscylindrus-CCMP1102]	35128.Thaps31658	4.29e-46	155	KOG1851@1|root,KOG1851@2759|Eukaryota,2XF0Q@2836|Bacillariophyta	2836|Bacillariophyta	S	Domain of unknown function (DUF3437)	-	-	-	-	-	-	-	-	-	-	-	-	DUF3437
	OEU22738.1_hypothetical-protein-FRACYDRAFT_161207,-partial-[Fragilariopsiscylindrus-CCMP1102]	2850.Phatr31649	9.89e-54	179	2D10R@1|root,2SG9P@2759|Eukaryota,2XFVZ@2836|Bacillariophyta	2836|Bacillariophyta	P	Sugar efflux transporter for intercellular exchange	-	-	-	ko:K15382	-	-	-	-	ko00000,ko02000	9.A.58.1	-	-	MtN3_slv
	OEU22737.1_hypothetical-protein-FRACYDRAFT_232896-[Fragilariopsiscylindrus-CCMP1102]	2850.Phatr50168	1.94e-150	468	2CNBC@1|root,2QUZS@2759|Eukaryota,2XARQ@2836|Bacillariophyta	2836|Bacillariophyta	S	Protein of unknown function (DUF3754)	-	-	-	-	-	-	-	-	-	-	-	-	DUF3754
	OEU22735.1_DUF914-domain-containing-protein-[Fragilariopsiscylindrus-CCMP1102]	2850.Phatr41055	1.45e-79	258	COG0697@1|root,KOG2766@2759|Eukaryota,2XGZH@2836|Bacillariophyta	2836|Bacillariophyta	EG	Solute carrier family 35	-	-	-	ko:K15287	-	-	-	-	ko00000,ko02000	-	-	-	SLC35F
	OEU22734.1_rubredoxin,-rubredoxin-type-Fe4-protein-[Fragilariopsiscylindrus-CCMP1102]	2850.Phatr16606	9.56e-66	202	COG1773@1|root,2S3MR@2759|Eukaryota,2XCCQ@2836|Bacillariophyta	2836|Bacillariophyta	U	Rubredoxin	-	-	-	-	-	-	-	-	-	-	-	-	Rubredoxin
	OEU22733.1_hypothetical-protein-FRACYDRAFT_232892-[Fragilariopsiscylindrus-CCMP1102]	2850.Phatr50157	1.41e-311	936	2D1E5@1|root,2SHSU@2759|Eukaryota,2XE37@2836|Bacillariophyta	2836|Bacillariophyta	A	ankyrin repeats	-	-	-	-	-	-	-	-	-	-	-	-	-
	OEU22729.1_hypothetical-protein-FRACYDRAFT_232887-[Fragilariopsiscylindrus-CCMP1102]	2850.Phatr50156	9.4e-33	122	2F195@1|root,2T2AH@2759|Eukaryota,2XDYR@2836|Bacillariophyta	2836|Bacillariophyta	-	-	-	-	-	-	-	-	-	-	-	-	-	-	-
	OEU22725.1_protein-translocase-complex-subunit-[Fragilariopsiscylindrus-CCMP1102]	2850.Phatr41031	0	869	COG0201@1|root,KOG1373@2759|Eukaryota,2XAB7@2836|Bacillariophyta	2836|Bacillariophyta	OU	Belongs to the SecY SEC61-alpha family	-	-	-	ko:K10956	ko03060,ko04141,ko04145,ko05110,map03060,map04141,map04145,map05110	M00401	-	-	ko00000,ko00001,ko00002,ko02044	3.A.5.4,3.A.5.8,3.A.5.9	-	-	Plug_translocon,SecY
	OEU22720.1_hypothetical-protein-FRACYDRAFT_267369-[Fragilariopsiscylindrus-CCMP1102]	159749.K0SWG1	1.13e-110	357	2ECT4@1|root,2SIJZ@2759|Eukaryota,2XB6B@2836|Bacillariophyta	2836|Bacillariophyta	-	-	-	-	-	-	-	-	-	-	-	-	-	-	-
	OEU22717.1_hypothetical-protein-FRACYDRAFT_267368-[Fragilariopsiscylindrus-CCMP1102]	9258.ENSOANP00000029596	6.92e-31	123	COG0553@1|root,KOG0298@2759|Eukaryota,38QEB@33154|Opisthokonta,3BHM0@33208|Metazoa,3D106@33213|Bilateria,484BJ@7711|Chordata,492H7@7742|Vertebrata,3J68B@40674|Mammalia	33208|Metazoa	L	SNF2 histone linker PHD RING helicase, E3 ubiquitin protein ligase	SHPRH	GO:0000209,GO:0003674,GO:0003824,GO:0004842,GO:0005488,GO:0005515,GO:0005575,GO:0005622,GO:0005623,GO:0005634,GO:0005654,GO:0006464,GO:0006807,GO:0006950,GO:0006974,GO:0008150,GO:0008152,GO:0008270,GO:0009987,GO:0016567,GO:0016740,GO:0019538,GO:0019787,GO:0019899,GO:0031625,GO:0031974,GO:0031981,GO:0032446,GO:0033554,GO:0036211,GO:0043167,GO:0043169,GO:0043170,GO:0043226,GO:0043227,GO:0043229,GO:…	2.3.2.27	ko:K15710	-	-	-	-	ko00000,ko01000,ko04121	-	-	-	Helicase_C,Linker_histone,SNF2_N,zf-C3HC4_3,zf-RING_UBOX
	OEU22716.1_hypothetical-protein-FRACYDRAFT_178819-[Fragilariopsiscylindrus-CCMP1102]	2850.Phatr41030	2.79e-92	286	2D5IG@1|root,2S54Z@2759|Eukaryota,2XGBI@2836|Bacillariophyta	2836|Bacillariophyta	-	-	-	-	-	-	-	-	-	-	-	-	-	-	-
	OEU22713.1_putative-translation-initiation-factor-[Fragilariopsiscylindrus-CCMP1102]	2850.Phatr23811	1.08e-122	380	COG0182@1|root,KOG1468@2759|Eukaryota,2XBRV@2836|Bacillariophyta	2836|Bacillariophyta	J	Catalyzes the interconversion of methylthioribose-1- phosphate (MTR-1-P) into methylthioribulose-1-phosphate (MTRu-1- P)	-	GO:0000096,GO:0000097,GO:0003674,GO:0003824,GO:0006082,GO:0006520,GO:0006555,GO:0006790,GO:0006807,GO:0008150,GO:0008152,GO:0008652,GO:0009058,GO:0009066,GO:0009067,GO:0009086,GO:0009987,GO:0016053,GO:0016853,GO:0016860,GO:0016861,GO:0017144,GO:0019509,GO:0019752,GO:0043094,GO:0043102,GO:0043436,GO:0044237,GO:0044238,GO:0044249,GO:0044272,GO:0044281,GO:0044283,GO:0046394,GO:0046523,GO:0071265,GO:…	2.7.1.100,5.3.1.23	ko:K00899,ko:K08963	ko00270,ko01100,map00270,map01100	M00034	R04143,R04420	RC00002,RC00078,RC01151	ko00000,ko00001,ko00002,ko01000	-	-	-	IF-2B
	OEU22712.1_cyclin-like-protein-[Fragilariopsiscylindrus-CCMP1102]	2850.Phatr30925	1.07e-207	594	COG1405@1|root,KOG1598@2759|Eukaryota,2XD9H@2836|Bacillariophyta	2836|Bacillariophyta	K	Brf1-like TBP-binding domain	-	-	-	ko:K15196	-	-	-	-	ko00000,ko03021	-	-	-	BRF1,TFIIB
	OEU22711.1_RIO1-domain-containing-protein-[Fragilariopsiscylindrus-CCMP1102]	2850.Phatr50135	1.85e-172	505	COG1718@1|root,KOG2270@2759|Eukaryota,2XAG2@2836|Bacillariophyta	2836|Bacillariophyta	DT	RIO-like kinase	-	-	2.7.11.1	ko:K07178	ko03008,map03008	-	-	-	ko00000,ko00001,ko01000,ko01001,ko03009	-	-	-	RIO1
	OEU22710.1_ClpP/crotonase-[Fragilariopsiscylindrus-CCMP1102]	2850.Phatr40988	1.68e-105	318	COG1024@1|root,KOG1679@2759|Eukaryota,2XBYZ@2836|Bacillariophyta	2836|Bacillariophyta	I	Belongs to the enoyl-CoA hydratase isomerase family	-	-	-	-	-	-	-	-	-	-	-	-	ECH_1
	OEU22709.1_ARM-repeat-containing-protein-[Fragilariopsiscylindrus-CCMP1102]	2850.Phatr50132	0	1251	KOG2051@1|root,KOG2051@2759|Eukaryota,2XBA8@2836|Bacillariophyta	2836|Bacillariophyta	A	nuclear-transcribed mRNA catabolic process, nonsense-mediated decay	-	-	-	ko:K14327	ko03013,ko03015,map03013,map03015	M00430	-	-	ko00000,ko00001,ko00002,ko03019	-	-	-	MIF4G,Upf2
	OEU22708.1_hypothetical-protein-FRACYDRAFT_232865-[Fragilariopsiscylindrus-CCMP1102]	227086.JGI_V11_74220	4.51e-43	162	COG2126@1|root,KOG1419@2759|Eukaryota	2759|Eukaryota	J	voltage-gated potassium channel activity	-	-	-	-	-	-	-	-	-	-	-	-	Ion_trans,Ion_trans_2,KCNQ_channel
	OEU22707.1_hypothetical-protein-FRACYDRAFT_259176-[Fragilariopsiscylindrus-CCMP1102]	55529.EKX40095	9.44e-32	136	2CYFP@1|root,2S42U@2759|Eukaryota	2759|Eukaryota	S	Cupin superfamily protein	-	-	-	-	-	-	-	-	-	-	-	-	Cupin_4
	OEU22704.1_hypothetical-protein-FRACYDRAFT_165474,-partial-[Fragilariopsiscylindrus-CCMP1102]	35128.Thaps269690	5.64e-34	121	KOG0773@1|root,KOG0773@2759|Eukaryota,2XCYZ@2836|Bacillariophyta	2836|Bacillariophyta	K	Homeodomain	-	-	-	-	-	-	-	-	-	-	-	-	Homeobox_KN
	OEU22702.1_DNA/RNA-polymerase-[Fragilariopsiscylindrus-CCMP1102]	35128.Thaps264222	0	939	COG0417@1|root,KOG0968@2759|Eukaryota,2XFBM@2836|Bacillariophyta	2836|Bacillariophyta	L	DNA polymerase type-B family	-	-	2.7.7.7	ko:K02350	ko01100,ko01524,ko03460,map01100,map01524,map03460	M00293	-	-	ko00000,ko00001,ko00002,ko01000,ko03400	-	-	-	DNA_pol_B
	OEU22700.1_RCC1/BLIP-II-protein,-partial-[Fragilariopsiscylindrus-CCMP1102]	2850.Phatr41011	6.97e-175	513	COG5184@1|root,KOG1426@2759|Eukaryota,2XB44@2836|Bacillariophyta	2836|Bacillariophyta	DZ	Regulator of chromosome condensation (RCC1) repeat	-	-	-	-	-	-	-	-	-	-	-	-	RCC1
	OEU22699.1_hypothetical-protein-FRACYDRAFT_205433-[Fragilariopsiscylindrus-CCMP1102]	2850.Phatr23798	6.08e-201	591	KOG1230@1|root,KOG1230@2759|Eukaryota	2759|Eukaryota	L	Galactose oxidase, central domain	KLHDC4	GO:0005575,GO:0005622,GO:0005623,GO:0005737,GO:0044424,GO:0044464	-	ko:K20781	ko00514,map00514	-	-	-	ko00000,ko00001,ko01000,ko01003	-	GT96	-	DUF4110,Kelch_2,Kelch_3,Kelch_4,Kelch_5
	OEU22698.1_aspartate-tRNA-ligase-[Fragilariopsiscylindrus-CCMP1102]	35128.Thaps6988	1.46e-283	782	COG0017@1|root,KOG0556@2759|Eukaryota,2XER1@2836|Bacillariophyta	2836|Bacillariophyta	J	tRNA synthetases class II (D, K and N)	-	-	6.1.1.12	ko:K22503	ko00970,map00970	M00359	R05577	RC00055,RC00523	ko00000,ko00001,ko01000,ko01007,ko03016	-	-	-	tRNA-synt_2,tRNA_anti-codon
	OEU22696.1_MFS-general-substrate-transporter-[Fragilariopsiscylindrus-CCMP1102]	2850.Phatr48386	5.54e-106	328	2CY0P@1|root,2S161@2759|Eukaryota,2XCSW@2836|Bacillariophyta	2836|Bacillariophyta	-	-	-	-	-	-	-	-	-	-	-	-	-	-	-
	OEU22695.1_hypothetical-protein-FRACYDRAFT_232853-[Fragilariopsiscylindrus-CCMP1102]	2880.D8LBK5	5.94e-53	176	2DH6U@1|root,2S5W2@2759|Eukaryota	2759|Eukaryota	-	-	-	-	-	-	-	-	-	-	-	-	-	-	-
	OEU22694.1_hypothetical-protein-FRACYDRAFT_1795.1_[Fragilariopsiscylindrus-CCMP1102]	2850.Phatr43163	1.45e-73	241	28P6D@1|root,2QVT7@2759|Eukaryota,2XCEV@2836|Bacillariophyta	2836|Bacillariophyta	A	Phosphorylated CTD interacting factor 1 WW domain	-	-	-	ko:K17584	-	-	-	-	ko00000,ko01009	-	-	-	PCIF1_WW
	OEU22693.1_DHS-like-NAD/FAD-binding-domain-containing-protein-[Fragilariopsiscylindrus-CCMP1102]	2850.Phatr52135	1.69e-86	271	COG0846@1|root,KOG1905@2759|Eukaryota,2XC9A@2836|Bacillariophyta	2836|Bacillariophyta	BK	silent information regulator protein	-	-	2.4.2.31	ko:K11416	ko04714,ko05230,map04714,map05230	-	-	-	ko00000,ko00001,ko01000,ko03036	-	-	-	SIR2
	OEU22692.1_hypothetical-protein-FRACYDRAFT_223568-[Fragilariopsiscylindrus-CCMP1102]	2850.Phatr13237	6.15e-112	327	COG5600@1|root,KOG2688@2759|Eukaryota,2XE8E@2836|Bacillariophyta	2836|Bacillariophyta	D	PCI/PINT associated module	-	-	-	-	-	-	-	-	-	-	-	-	PCI
	OEU22690.1_hypothetical-protein-FRACYDRAFT_232848-[Fragilariopsiscylindrus-CCMP1102]	2850.Phatr31980	7.71e-63	218	KOG2777@1|root,KOG2777@2759|Eukaryota,2XGAF@2836|Bacillariophyta	2836|Bacillariophyta	A	Adenosine-deaminase (editase) domain	-	-	-	-	-	-	-	-	-	-	-	-	A_deamin
	OEU22687.1_DEAD-domain-containing-protein-[Fragilariopsiscylindrus-CCMP1102]	35128.Thaps42515	5.61e-263	728	COG0513@1|root,KOG0331@2759|Eukaryota,2XB8B@2836|Bacillariophyta	2836|Bacillariophyta	A	Belongs to the DEAD box helicase family	-	-	3.6.4.13	ko:K12823	ko03040,ko05202,ko05205,map03040,map05202,map05205	-	-	-	ko00000,ko00001,ko01000,ko03009,ko03041	-	-	-	DEAD,Helicase_C
	OEU22685.1_C-Myb-R2r3,-partial-[Fragilariopsiscylindrus-CCMP1102]	10228.TriadP17350	1.59e-47	155	COG5147@1|root,KOG0048@2759|Eukaryota,38EUR@33154|Opisthokonta,3BAYQ@33208|Metazoa	33208|Metazoa	K	RNA polymerase II transcription regulator recruiting activity	MYBL2	GO:0000003,GO:0000086,GO:0000117,GO:0000226,GO:0000228,GO:0000278,GO:0000280,GO:0000281,GO:0000785,GO:0000790,GO:0000791,GO:0000910,GO:0000976,GO:0000977,GO:0000978,GO:0000981,GO:0000982,GO:0000987,GO:0000988,GO:0000989,GO:0001012,GO:0001067,GO:0001076,GO:0001077,GO:0001134,GO:0001135,GO:0001228,GO:0002064,GO:0002065,GO:0002066,GO:0003006,GO:0003674,GO:0003676,GO:0003677,GO:0003690,GO:0003700,GO:…	-	ko:K09420,ko:K21769	ko04151,ko04218,ko05166,map04151,map04218,map05166	-	-	-	ko00000,ko00001,ko03000	-	-	-	Cmyb_C,Myb_DNA-binding
	OEU22684.1_putative-vesicle-coat-complex-COPII,-subunit-SEC13-[Fragilariopsiscylindrus-CCMP1102]	2850.Phatr24996	2.13e-139	405	KOG1332@1|root,KOG1332@2759|Eukaryota,2XB2E@2836|Bacillariophyta	2836|Bacillariophyta	U	Belongs to the WD repeat SEC13 family	-	-	-	ko:K14004	ko03013,ko04141,ko04150,map03013,map04141,map04150	M00404,M00427	-	-	ko00000,ko00001,ko00002,ko03019,ko04131	-	-	-	WD40
	OEU22680.1_Tub-domain-containing-protein,-partial-[Fragilariopsiscylindrus-CCMP1102]	2850.Phatr54048	1.28e-78	263	KOG2502@1|root,KOG2502@2759|Eukaryota,2XGMK@2836|Bacillariophyta	2836|Bacillariophyta	S	phosphatidylinositol binding	-	-	-	-	-	-	-	-	-	-	-	-	-
	OEU22679.1_hypothetical-protein-FRACYDRAFT_232838-[Fragilariopsiscylindrus-CCMP1102]	1120797.KB908258_gene1288	7.71e-17	85.9	COG3663@1|root,COG3663@2|Bacteria,2IGMS@201174|Actinobacteria,238P7@1762|Mycobacteriaceae	201174|Actinobacteria	L	DNA glycosylase	nnrE	-	-	-	-	-	-	-	-	-	-	-	UDG,YjeF_N
	OEU22678.1_mitochondrial-carrier-[Fragilariopsiscylindrus-CCMP1102]	2850.Phatr8987	6.39e-137	400	KOG0767@1|root,KOG0767@2759|Eukaryota,2XA7P@2836|Bacillariophyta	2836|Bacillariophyta	C	Belongs to the mitochondrial carrier (TC 2.A.29) family	-	-	-	-	-	-	-	-	-	-	-	-	Mito_carr
	OEU22677.1_hypothetical-protein-FRACYDRAFT_259163-[Fragilariopsiscylindrus-CCMP1102]	2850.Phatr42978	1.2e-243	701	KOG0167@1|root,KOG0379@1|root,KOG0167@2759|Eukaryota,KOG0379@2759|Eukaryota,2XDHI@2836|Bacillariophyta	2836|Bacillariophyta	S	Kelch motif	-	-	-	-	-	-	-	-	-	-	-	-	BTB,Kelch_1,Kelch_3
	OEU22676.1_cyclin-like-protein-[Fragilariopsiscylindrus-CCMP1102]	2850.Phatr32087	2.09e-84	262	COG5024@1|root,KOG0654@2759|Eukaryota	2759|Eukaryota	D	cell division	-	-	-	-	-	-	-	-	-	-	-	-	Cyclin_C,Cyclin_N
	OEU22675.1_hypothetical-protein-FRACYDRAFT_2591.1_[Fragilariopsiscylindrus-CCMP1102]	2850.Phatr42970	5.23e-66	219	2C0FB@1|root,2SP81@2759|Eukaryota,2XCUG@2836|Bacillariophyta	2836|Bacillariophyta	-	-	-	-	-	-	-	-	-	-	-	-	-	-	-
	OEU22672.1_hypothetical-protein-FRACYDRAFT_232830-[Fragilariopsiscylindrus-CCMP1102]	2850.Phatr43177	5.15e-126	386	29J7Q@1|root,2RSFT@2759|Eukaryota,2XBEN@2836|Bacillariophyta	2836|Bacillariophyta	S	SET domain	-	-	-	-	-	-	-	-	-	-	-	-	SET
	OEU22671.1_thioredoxin-like-protein-[Fragilariopsiscylindrus-CCMP1102]	38833.XP_003056717.1	5.4e-33	122	COG0678@1|root,KOG0541@2759|Eukaryota	2759|Eukaryota	O	peroxiredoxin activity	-	-	-	-	-	-	-	-	-	-	-	-	Redoxin
	OEU22670.1_AAA-domain-containing-protein,-partial-[Fragilariopsiscylindrus-CCMP1102]	2850.Phatr3366	3.52e-111	325	COG0464@1|root,KOG0741@2759|Eukaryota,2XC6A@2836|Bacillariophyta	2836|Bacillariophyta	O	ATPase family associated with various cellular activities (AAA)	-	-	-	-	-	-	-	-	-	-	-	-	AAA
	OEU22668.1_AAA-ATPase,-partial-[Fragilariopsiscylindrus-CCMP1102]	2850.Phatr9309	1.07e-82	257	COG0465@1|root,KOG0731@2759|Eukaryota,2XBVM@2836|Bacillariophyta	2836|Bacillariophyta	O	Belongs to the AAA ATPase family	-	-	-	-	-	-	-	-	-	-	-	-	AAA
	OEU22667.1_NAD(P)-binding-protein-[Fragilariopsiscylindrus-CCMP1102]	2850.Phatr48977	4.46e-94	291	KOG1210@1|root,KOG1210@2759|Eukaryota,2XC2R@2836|Bacillariophyta	2836|Bacillariophyta	Q	KR domain	-	-	1.1.1.102	ko:K04708	ko00600,ko01100,map00600,map01100	M00094,M00099	R02978	RC00089	ko00000,ko00001,ko00002,ko01000	-	-	-	adh_short
	OEU22666.1_hypothetical-protein-FRACYDRAFT_232825-[Fragilariopsiscylindrus-CCMP1102]	2850.Phatr43179	4.83e-143	428	2CV5C@1|root,2RRBK@2759|Eukaryota,2XDRD@2836|Bacillariophyta	2836|Bacillariophyta	-	-	-	-	-	-	-	-	-	-	-	-	-	-	zf-CW
	OEU22664.1_hypothetical-protein-FRACYDRAFT_232823-[Fragilariopsiscylindrus-CCMP1102]	159749.K0RR24	2.54e-16	89	2E9BB@1|root,2SFQ2@2759|Eukaryota,2XD22@2836|Bacillariophyta	2836|Bacillariophyta	-	-	-	-	-	-	-	-	-	-	-	-	-	-	-
	OEU22663.1_FMN-linked-oxidoreductase,-partial-[Fragilariopsiscylindrus-CCMP1102]	35128.Thaps2552	1.05e-79	253	COG0042@1|root,KOG2335@2759|Eukaryota,2XG9H@2836|Bacillariophyta	2836|Bacillariophyta	J	Dihydrouridine synthase (Dus)	-	-	-	ko:K05539	-	-	-	-	ko00000,ko01000,ko03016	-	-	-	Dus
	OEU22662.1_ATP-sulfurylase-domain-containing-protein-[Fragilariopsiscylindrus-CCMP1102]	2850.Phatr19901	0	1456	COG0221@1|root,COG0529@1|root,KOG1626@2759|Eukaryota,KOG4238@2759|Eukaryota,2XAFY@2836|Bacillariophyta	2836|Bacillariophyta	F	PUA-like domain	-	-	2.7.1.25,2.7.7.4	ko:K13811	ko00230,ko00261,ko00450,ko00920,ko01100,ko01120,ko01130,map00230,map00261,map00450,map00920,map01100,map01120,map01130	M00176	R00509,R00529,R04928,R04929	RC00002,RC00078,RC02809,RC02889	ko00000,ko00001,ko00002,ko01000	-	-	-	APS_kinase,ATP-sulfurylase,PUA_2,Pyrophosphatase
	OEU22661.1_hypothetical-protein-FRACYDRAFT_232819-[Fragilariopsiscylindrus-CCMP1102]	2850.Phatr43181	1.53e-49	162	2EKZ4@1|root,2SQRT@2759|Eukaryota,2XD15@2836|Bacillariophyta	2836|Bacillariophyta	-	-	-	-	-	-	-	-	-	-	-	-	-	-	-
	OEU22660.1_hypothetical-protein-FRACYDRAFT_223555-[Fragilariopsiscylindrus-CCMP1102]	35128.Thaps1557	7.2e-69	218	2C7ID@1|root,2S2CN@2759|Eukaryota,2XG9T@2836|Bacillariophyta	2836|Bacillariophyta	-	-	-	-	-	-	-	-	-	-	-	-	-	-	-
	OEU22658.1_hypothetical-protein-FRACYDRAFT_1794.1_[Fragilariopsiscylindrus-CCMP1102]	2850.Phatr43183	8.88e-145	431	COG0324@1|root,KOG1384@2759|Eukaryota,2XD2P@2836|Bacillariophyta	2836|Bacillariophyta	J	Catalyzes the transfer of a dimethylallyl group onto the adenine at position 37	-	-	2.5.1.75	ko:K00791	ko00908,ko01100,ko01110,map00908,map01100,map01110	-	R01122	RC02820	ko00000,ko00001,ko01000,ko01006,ko03016	-	-	-	IPPT
	OEU22657.1_hypothetical-protein-FRACYDRAFT_232815-[Fragilariopsiscylindrus-CCMP1102]	35128.Thaps268206	2.91e-37	134	2BIQ9@1|root,2RD81@2759|Eukaryota,2XGK0@2836|Bacillariophyta	2836|Bacillariophyta	-	-	-	-	-	-	-	-	-	-	-	-	-	-	-
	OEU22656.1_galactose-mutarotase-like-protein-[Fragilariopsiscylindrus-CCMP1102]	2850.Phatr17895	1.5e-159	457	COG0676@1|root,KOG1594@2759|Eukaryota,2XBH7@2836|Bacillariophyta	2836|Bacillariophyta	G	glucose-6-phosphate 1-epimerase activity	-	-	5.1.3.15	ko:K01792	ko00010,ko01100,ko01110,ko01120,ko01130,map00010,map01100,map01110,map01120,map01130	-	R02739	RC00563	ko00000,ko00001,ko01000	-	-	-	Aldose_epim
	OEU22653.1_indigoidine-synthase-A-like-protein,-partial-[Fragilariopsiscylindrus-CCMP1102]	35128.Thaps31193	3.59e-123	361	COG2313@1|root,KOG3009@2759|Eukaryota,2XBQS@2836|Bacillariophyta	2836|Bacillariophyta	Q	Indigoidine synthase A like protein	-	-	4.2.1.70	ko:K16329	ko00240,map00240	-	R01055	RC00432,RC00433	ko00000,ko00001,ko01000	-	-	-	Indigoidine_A
	OEU22651.1_Bromodomain-containing-protein,-partial-[Fragilariopsiscylindrus-CCMP1102]	2850.Phatr7961	2.68e-20	82	KOG1828@1|root,KOG1828@2759|Eukaryota	2759|Eukaryota	L	acetylation-dependent protein binding	BRD7	GO:0000902,GO:0001067,GO:0002039,GO:0003674,GO:0003676,GO:0003677,GO:0003712,GO:0003713,GO:0003714,GO:0005488,GO:0005515,GO:0005575,GO:0005622,GO:0005623,GO:0005634,GO:0005654,GO:0005737,GO:0005829,GO:0006355,GO:0006357,GO:0007275,GO:0007346,GO:0007399,GO:0008134,GO:0008150,GO:0008285,GO:0009653,GO:0009889,GO:0009890,GO:0009891,GO:0009892,GO:0009893,GO:0009966,GO:0009987,GO:0010468,GO:0010556,GO:…	-	ko:K11723,ko:K11798,ko:K22184	ko05225,map05225	-	-	-	ko00000,ko00001,ko03036,ko04121	-	-	-	Bromodomain,DUF3512
	OEU22650.1_AAA-ATPase,-partial-[Fragilariopsiscylindrus-CCMP1102]	35128.Thaps15417	1.04e-65	207	COG0464@1|root,KOG0730@2759|Eukaryota,2XFNE@2836|Bacillariophyta	2836|Bacillariophyta	O	Belongs to the AAA ATPase family	-	-	-	-	-	-	-	-	-	-	-	-	AAA
	OEU22649.1_bicarbonate-transporter-[Fragilariopsiscylindrus-CCMP1102]	2850.Phatr43194	1.19e-253	721	KOG1172@1|root,KOG1172@2759|Eukaryota,2XAP6@2836|Bacillariophyta	2836|Bacillariophyta	P	HCO3- transporter family	-	-	-	-	-	-	-	-	-	-	-	-	HCO3_cotransp
	OEU22648.1_actin-like-ATPase-domain-containing-protein,-partial-[Fragilariopsiscylindrus-CCMP1102]	2850.Phatr3281	7.04e-120	358	KOG0680@1|root,KOG0680@2759|Eukaryota,2XDAY@2836|Bacillariophyta	2836|Bacillariophyta	Z	Actin	-	-	-	ko:K11662	-	-	-	-	ko00000,ko03036,ko04812	-	-	-	Actin
	OEU22647.1_SGNH-hydrolase-[Fragilariopsiscylindrus-CCMP1102]	2850.Phatr18481	7.65e-51	172	COG0214@1|root,KOG3035@2759|Eukaryota,2XGI8@2836|Bacillariophyta	2836|Bacillariophyta	I	GDSL-like Lipase/Acylhydrolase	-	-	-	-	-	-	-	-	-	-	-	-	Lipase_GDSL_2
	OEU22642.1_hypothetical-protein-FRACYDRAFT_232800-[Fragilariopsiscylindrus-CCMP1102]	2850.Phatr43235	1.23e-147	447	2EC4R@1|root,2SI2Q@2759|Eukaryota,2XC2P@2836|Bacillariophyta	2836|Bacillariophyta	-	-	-	-	-	-	-	-	-	-	-	-	-	-	NAD_binding_10
	OEU22641.1_mitochondrial-import-inner-membrane-translocase-subunit-tim10-[Fragilariopsiscylindrus-CCMP1102]	2850.Phatr8363	1.67e-44	145	KOG3480@1|root,KOG3480@2759|Eukaryota,2XDJH@2836|Bacillariophyta	2836|Bacillariophyta	U	Tim10/DDP family zinc finger	-	-	-	ko:K17778	-	-	-	-	ko00000,ko02000,ko03029	3.A.8.1	-	-	zf-Tim10_DDP
	OEU22640.1_hypothetical-protein-FRACYDRAFT_136475,-partial-[Fragilariopsiscylindrus-CCMP1102]	2850.Phatr43211	3.66e-151	460	COG5104@1|root,KOG0152@2759|Eukaryota,2XB3Z@2836|Bacillariophyta	2836|Bacillariophyta	A	FF domain	-	-	-	ko:K12821	ko03040,map03040	-	-	-	ko00000,ko00001,ko03041	-	-	-	FF,WW
	OEU22638.1_putative-chitinase-[Fragilariopsiscylindrus-CCMP1102]	2850.Phatr43209	1.18e-68	235	28HE3@1|root,2QRTK@2759|Eukaryota	2759|Eukaryota	-	-	-	-	-	-	-	-	-	-	-	-	-	-	-
	OEU22637.1_hypothetical-protein-FRACYDRAFT_216160-[Fragilariopsiscylindrus-CCMP1102]	2850.Phatr43208	3.01e-75	242	28RPU@1|root,2QYD2@2759|Eukaryota,2XG0P@2836|Bacillariophyta	2836|Bacillariophyta	S	WD domain, G-beta repeat	-	-	-	-	-	-	-	-	-	-	-	-	WD40
	OEU22635.1_hypothetical-protein-FRACYDRAFT_232793-[Fragilariopsiscylindrus-CCMP1102]	2850.Phatr43207	3.25e-09	68.2	2EN0A@1|root,2SRIM@2759|Eukaryota,2XGT1@2836|Bacillariophyta	2836|Bacillariophyta	-	-	-	-	-	-	-	-	-	-	-	-	-	-	-
	OEU22634.1_6PF2K-domain-containing-protein-[Fragilariopsiscylindrus-CCMP1102]	159749.K0SFY3	1.6e-172	513	COG0406@1|root,KOG0234@2759|Eukaryota,2XB6T@2836|Bacillariophyta	2836|Bacillariophyta	G	6-phosphofructo-2-kinase	-	-	-	-	-	-	-	-	-	-	-	-	6PF2K,His_Phos_1
	OEU22633.1_Leucyl/phenylalanyl-tRNA-protein-transferase,-partial-[Fragilariopsiscylindrus-CCMP1102]	2850.Phatr9223	2.44e-68	212	29HC4@1|root,2RQIP@2759|Eukaryota,2XDI0@2836|Bacillariophyta	2836|Bacillariophyta	S	Leucyl/phenylalanyl-tRNA protein transferase	-	-	-	-	-	-	-	-	-	-	-	-	Leu_Phe_trans
	OEU22632.1_Sec1-like-protein-[Fragilariopsiscylindrus-CCMP1102]	2850.Phatr43202	2.66e-285	798	COG5158@1|root,KOG1301@2759|Eukaryota,2XCET@2836|Bacillariophyta	2836|Bacillariophyta	U	Belongs to the STXBP unc-18 SEC1 family	-	-	-	ko:K19998	-	-	-	-	ko00000,ko04131	-	-	-	Sec1
	OEU22631.1_CmcH_NodU-domain-containing-protein,-partial-[Fragilariopsiscylindrus-CCMP1102]	2850.Phatr43222	3.97e-152	457	COG2192@1|root,2RKTV@2759|Eukaryota,2XBT1@2836|Bacillariophyta	2836|Bacillariophyta	E	Carbamoyltransferase C-terminus	-	-	-	-	-	-	-	-	-	-	-	-	Carbam_trans_C,Carbam_trans_N
	OEU22630.1_ribosomal-protein-S15-[Fragilariopsiscylindrus-CCMP1102]	2850.Phatr9411	2.4e-41	136	COG0184@1|root,KOG2815@2759|Eukaryota,2XD13@2836|Bacillariophyta	2836|Bacillariophyta	J	Belongs to the universal ribosomal protein uS15 family	-	-	-	-	-	-	-	-	-	-	-	-	Ribosomal_S15
	OEU22629.1_mitochondrial-carrier-[Fragilariopsiscylindrus-CCMP1102]	2850.Phatr17914	1.48e-100	306	KOG0764@1|root,KOG0764@2759|Eukaryota,2XG4F@2836|Bacillariophyta	2836|Bacillariophyta	C	Belongs to the mitochondrial carrier (TC 2.A.29) family	-	-	-	ko:K15115	-	-	-	-	ko00000,ko02000	2.A.29.10.1,2.A.29.10.2,2.A.29.10.3,2.A.29.10.5	-	-	Mito_carr
	OEU22628.1_Aa_trans-domain-containing-protein-[Fragilariopsiscylindrus-CCMP1102]	2850.Phatr9355	5.46e-126	376	COG0814@1|root,KOG1303@2759|Eukaryota,2XA9Y@2836|Bacillariophyta	2836|Bacillariophyta	E	Transmembrane amino acid transporter protein	-	-	-	ko:K15015	ko04721,ko04723,ko04727,ko05032,ko05033,map04721,map04723,map04727,map05032,map05033	-	-	-	ko00000,ko00001,ko02000	2.A.18.5	-	-	Aa_trans
	OEU22627.1_hypothetical-protein-FRACYDRAFT_273942-[Fragilariopsiscylindrus-CCMP1102]	2850.Phatr14002	4.16e-135	402	COG0438@1|root,KOG2941@2759|Eukaryota,2XAJT@2836|Bacillariophyta	2836|Bacillariophyta	O	Glycosyl transferases group 1	-	-	2.4.1.142	ko:K03842	ko00510,ko00513,ko01100,map00510,map00513,map01100	M00055	R05972	-	ko00000,ko00001,ko00002,ko01000,ko01003	-	GT33	-	Glyco_transf_4
	OEU22625.1_hypothetical-protein-FRACYDRAFT_232782-[Fragilariopsiscylindrus-CCMP1102]	2850.Phatr43219	5.37e-166	526	2EBUN@1|root,2SHUU@2759|Eukaryota,2XAKZ@2836|Bacillariophyta	2836|Bacillariophyta	-	-	-	-	-	-	-	-	-	-	-	-	-	-	-
	OEU22624.1_hypothetical-protein-FRACYDRAFT_2327.1_[Fragilariopsiscylindrus-CCMP1102]	2850.Phatr43218	1.94e-162	488	2DA4V@1|root,2S5F4@2759|Eukaryota,2XAIS@2836|Bacillariophyta	2836|Bacillariophyta	-	-	-	-	-	-	-	-	-	-	-	-	-	-	-
	OEU22623.1_hypothetical-protein-FRACYDRAFT_179531,-partial-[Fragilariopsiscylindrus-CCMP1102]	2850.Phatr43220	0	2159	COG5043@1|root,KOG1809@2759|Eukaryota,2XE5J@2836|Bacillariophyta	2836|Bacillariophyta	U	Vacuolar sorting-associated protein 13, N-terminal	-	-	-	-	-	-	-	-	-	-	-	-	Chorein_N,SHR-BD,VPS13
	OEU22621.1_FAD-binding-domain-containing-protein-[Fragilariopsiscylindrus-CCMP1102]	2903.EOD09958	5.53e-149	441	COG0277@1|root,2S2FH@2759|Eukaryota	2759|Eukaryota	C	FAD binding domain	-	-	1.1.1.195	ko:K22395	ko00940,ko01100,ko01110,map00940,map01100,map01110	-	R02593,R03918,R06570,R07437	RC00649	ko00000,ko00001,ko01000	-	-	-	BBE,FAD_binding_4
	OEU22620.1_hypothetical-protein-FRACYDRAFT_273939-[Fragilariopsiscylindrus-CCMP1102]	2850.Phatr32401	1.39e-87	283	28IGY@1|root,2S48Q@2759|Eukaryota,2XDIM@2836|Bacillariophyta	2836|Bacillariophyta	-	-	-	-	-	-	-	-	-	-	-	-	-	-	-
	OEU22619.1_hypothetical-protein-FRACYDRAFT_151456,-partial-[Fragilariopsiscylindrus-CCMP1102]	35128.Thaps14924	9.15e-95	286	KOG2569@1|root,KOG2569@2759|Eukaryota,2XAN6@2836|Bacillariophyta	2836|Bacillariophyta	T	Lung seven transmembrane receptor	-	-	-	-	-	-	-	-	-	-	-	-	Lung_7-TM_R
	OEU22618.1_cyclophilin-like-protein,-partial-[Fragilariopsiscylindrus-CCMP1102]	2850.Phatr17909	1.43e-68	211	COG0652@1|root,KOG0885@2759|Eukaryota,2XDHH@2836|Bacillariophyta	2836|Bacillariophyta	O	Cyclophilin type peptidyl-prolyl cis-trans isomerase/CLD	-	-	5.2.1.8	ko:K12737	-	-	-	-	ko00000,ko01000,ko03041,ko03110	-	-	-	Pro_isomerase
	OEU22617.1_Lecithin:cholesterol-acyltransferase-[Fragilariopsiscylindrus-CCMP1102]	2850.Phatr8860	7.19e-177	519	KOG2369@1|root,KOG2369@2759|Eukaryota,2XB6Z@2836|Bacillariophyta	2836|Bacillariophyta	I	Lecithin:cholesterol acyltransferase	-	-	2.3.1.158	ko:K00679	ko00561,map00561	-	R05333	RC00037,RC00041	ko00000,ko00001,ko01000	-	-	-	LCAT
	OEU22615.1_ARM-repeat-containing-protein-[Fragilariopsiscylindrus-CCMP1102]	35128.Thaps38186	4.87e-63	204	KOG1566@1|root,KOG1566@2759|Eukaryota,2XDC6@2836|Bacillariophyta	2836|Bacillariophyta	S	Mo25-like	-	-	-	ko:K08272	ko04150,ko04152,map04150,map04152	-	-	-	ko00000,ko00001	-	-	-	Mo25
	OEU22611.1_hypothetical-protein-FRACYDRAFT_267340-[Fragilariopsiscylindrus-CCMP1102]	35128.Thaps20747	3.63e-132	403	KOG1675@1|root,KOG1675@2759|Eukaryota,2XBBB@2836|Bacillariophyta	2836|Bacillariophyta	S	Cyclin	-	-	-	-	-	-	-	-	-	-	-	-	Cyclin_N
	OEU22608.1_snare-like-protein-[Fragilariopsiscylindrus-CCMP1102]	2850.Phatr54066	3.86e-86	261	COG5143@1|root,KOG0862@2759|Eukaryota,2XBYC@2836|Bacillariophyta	2836|Bacillariophyta	U	Regulated-SNARE-like domain	-	-	-	ko:K08517	ko04130,ko04145,ko05134,map04130,map04145,map05134	-	-	-	ko00000,ko00001,ko04131	-	-	-	Longin,Synaptobrevin
	OEU22607.1_Dynamin_N-domain-containing-protein-[Fragilariopsiscylindrus-CCMP1102]	2850.Phatr8770	1.8e-253	698	KOG1954@1|root,KOG1954@2759|Eukaryota,2XAN1@2836|Bacillariophyta	2836|Bacillariophyta	TU	Belongs to the TRAFAC class dynamin-like GTPase superfamily. Dynamin Fzo YdjA family	-	-	-	-	-	-	-	-	-	-	-	-	Dynamin_N,EHD_N
	OEU22606.1_S1-domain-containing-protein-[Fragilariopsiscylindrus-CCMP1102]	159749.K0SQM3	1.06e-51	184	COG0264@1|root,KOG1071@2759|Eukaryota,2XEYE@2836|Bacillariophyta	2836|Bacillariophyta	J	Ribosomal protein S1-like RNA-binding domain	-	-	-	-	-	-	-	-	-	-	-	-	S1
	OEU22599.1_anion-transporting-ATPase,-partial-[Fragilariopsiscylindrus-CCMP1102]	2850.Phatr32803	1.21e-175	517	COG0003@1|root,KOG2825@2759|Eukaryota,2XB0N@2836|Bacillariophyta	2836|Bacillariophyta	P	AAA domain	-	-	3.6.3.16	ko:K01551	-	-	-	-	ko00000,ko01000,ko02000	3.A.19.1,3.A.21.1,3.A.4.1	-	-	ArsA_ATPase
	OEU22598.1_hypothetical-protein-FRACYDRAFT_177662-[Fragilariopsiscylindrus-CCMP1102]	2850.Phatr24922	4.44e-68	206	COG1594@1|root,KOG2691@2759|Eukaryota,2XCTQ@2836|Bacillariophyta	2836|Bacillariophyta	K	DNA-dependent RNA polymerase catalyzes the transcription of DNA into RNA using the four ribonucleoside triphosphates as substrates	-	-	-	ko:K03017	ko00230,ko00240,ko01100,ko03020,ko05016,ko05169,map00230,map00240,map01100,map03020,map05016,map05169	M00180	R00435,R00441,R00442,R00443	RC02795	br01611,ko00000,ko00001,ko00002,ko03021,ko03400	-	-	-	RNA_POL_M_15KD,TFIIS_C
	OEU22592.1_DUF862-domain-containing-protein-[Fragilariopsiscylindrus-CCMP1102]	159749.K0RSF7	4.75e-69	222	KOG0324@1|root,KOG0324@2759|Eukaryota,2XCQQ@2836|Bacillariophyta	2836|Bacillariophyta	S	PPPDE putative peptidase domain	-	-	-	-	-	-	-	-	-	-	-	-	Peptidase_C97
	OEU22590.1_P-loop-containing-nucleoside-triphosphate-hydrolase-protein-[Fragilariopsiscylindrus-CCMP1102]	159749.K0SFJ5	0	969	COG0488@1|root,KOG0062@2759|Eukaryota,2XBBX@2836|Bacillariophyta	2836|Bacillariophyta	Q	ABC transporter	-	-	-	ko:K03235	-	-	-	-	ko00000,ko03012	-	-	-	ABC_tran
	OEU22589.1_hypothetical-protein-FRACYDRAFT_2673.1_[Fragilariopsiscylindrus-CCMP1102]	2850.Phatr43052	6.82e-39	150	COG0025@1|root,KOG1965@2759|Eukaryota,2XBDE@2836|Bacillariophyta	2759|Eukaryota	P	Sodium hydrogen exchanger	-	-	-	ko:K08869,ko:K12041,ko:K14724	-	-	-	-	ko00000,ko01001,ko02000	2.A.36.1.12,2.A.36.1.3,2.A.36.1.9	-	-	Na_H_Exchanger,SURF1
	OEU22588.1_hypothetical-protein-FRACYDRAFT_232746-[Fragilariopsiscylindrus-CCMP1102]	35128.Thaps17337	2.97e-53	182	COG5333@1|root,KOG0835@2759|Eukaryota,2XCRN@2836|Bacillariophyta	2836|Bacillariophyta	DKL	domain present in cyclins, TFIIB and Retinoblastoma	-	-	-	-	-	-	-	-	-	-	-	-	Cyclin_N
	OEU22586.1_winged-helix-DNA-binding-domain-containing-protein-[Fragilariopsiscylindrus-CCMP1102]	2850.Phatr43051	1.7e-48	167	COG5169@1|root,KOG0627@2759|Eukaryota,2XHAM@2836|Bacillariophyta	2836|Bacillariophyta	K	heat shock factor	-	-	-	-	-	-	-	-	-	-	-	-	HSF_DNA-bind
	OEU22585.1_DNA-repair-helicase,-partial-[Fragilariopsiscylindrus-CCMP1102]	2850.Phatr24915	0	936	COG1199@1|root,KOG1132@2759|Eukaryota,2XATD@2836|Bacillariophyta	2836|Bacillariophyta	L	DEXDc2	-	-	3.6.4.12	ko:K11136	-	-	-	-	ko00000,ko01000,ko03032	-	-	-	DEAD_2,Helicase_C_2
	OEU22584.1_fucoxanthin-chlorophyll-a/c-binding-protein-[Fragilariopsiscylindrus-CCMP1102]	44056.XP_009035731.1	9.24e-68	213	2CDPH@1|root,2S3EU@2759|Eukaryota	2759|Eukaryota	U	Chlorophyll A-B binding protein	-	-	-	-	-	-	-	-	-	-	-	-	Chloroa_b-bind
	OEU22583.1_LexA/Signal-peptidase-[Fragilariopsiscylindrus-CCMP1102]	159749.K0S0N9	1e-99	300	COG0681@1|root,KOG0171@2759|Eukaryota,2XBTM@2836|Bacillariophyta	2836|Bacillariophyta	O	Signal peptidase, peptidase S26	-	-	3.4.21.89	ko:K03100	ko02024,ko03060,map02024,map03060	-	-	-	ko00000,ko00001,ko01000,ko01002	-	-	-	Peptidase_S26
	OEU22582.1_fucoxanthin-chlorophyll-a/c-protein-[Fragilariopsiscylindrus-CCMP1102]	159749.K0T544	3.54e-105	311	2CDPH@1|root,2SKWX@2759|Eukaryota	2759|Eukaryota	U	Chlorophyll A-B binding protein	-	-	-	-	-	-	-	-	-	-	-	-	Chloroa_b-bind
	OEU22579.1_chlorophyll-a/b-binding-protein-[Fragilariopsiscylindrus-CCMP1102]	159749.K0T544	2.41e-93	281	2CDPH@1|root,2SKWX@2759|Eukaryota	2759|Eukaryota	U	Chlorophyll A-B binding protein	-	-	-	-	-	-	-	-	-	-	-	-	Chloroa_b-bind
	OEU22578.1_hypothetical-protein-FRACYDRAFT_179176-[Fragilariopsiscylindrus-CCMP1102]	2850.Phatr54064	1.04e-34	140	KOG4197@1|root,KOG4197@2759|Eukaryota	2759|Eukaryota	S	endonuclease activity	-	-	-	-	-	-	-	-	-	-	-	-	-
	OEU22576.1_glutathione-synthetase-ATP-binding-domain-like-protein-[Fragilariopsiscylindrus-CCMP1102]	2850.Phatr37283	0	1201	COG0439@1|root,2QUGS@2759|Eukaryota,2XEU6@2836|Bacillariophyta	2836|Bacillariophyta	F	ATP-grasp domain	-	-	-	-	-	-	-	-	-	-	-	-	ATP-grasp_4
	OEU22575.1_MtN3_slv-domain-containing-protein-[Fragilariopsiscylindrus-CCMP1102]	2850.Phatr32434	2.09e-69	219	KOG1623@1|root,KOG1623@2759|Eukaryota,2XGB8@2836|Bacillariophyta	2836|Bacillariophyta	U	Belongs to the SWEET sugar transporter family	-	-	-	ko:K15382	-	-	-	-	ko00000,ko02000	9.A.58.1	-	-	MtN3_slv
	OEU22571.1_hypothetical-protein-FRACYDRAFT_232727-[Fragilariopsiscylindrus-CCMP1102]	35128.Thaps6233	2.06e-64	224	2D7KZ@1|root,2T6NX@2759|Eukaryota,2XEVT@2836|Bacillariophyta	2836|Bacillariophyta	S	Protein of unknown function (DUF4239)	-	-	-	-	-	-	-	-	-	-	-	-	DUF4239
	OEU22570.1_hypothetical-protein-FRACYDRAFT_138305,-partial-[Fragilariopsiscylindrus-CCMP1102]	2850.Phatr1785	5.44e-161	468	COG5114@1|root,KOG0457@2759|Eukaryota,2XET0@2836|Bacillariophyta	2836|Bacillariophyta	B	Zinc-binding domain, present in Dystrophin, CREB-binding protein.	-	-	-	ko:K11314	-	-	-	-	ko00000,ko03021,ko03036	-	-	-	Myb_DNA-binding,ZZ
	OEU22569.1_Aldo/keto-reductase-[Fragilariopsiscylindrus-CCMP1102]	2850.Phatr43140	1.66e-138	404	COG0667@1|root,2QU2T@2759|Eukaryota,2XB1E@2836|Bacillariophyta	2836|Bacillariophyta	C	Aldo/keto reductase family	-	-	-	-	-	-	-	-	-	-	-	-	Aldo_ket_red
	OEU22568.1_hypothetical-protein-FRACYDRAFT_205343-[Fragilariopsiscylindrus-CCMP1102]	2850.Phatr43138	2.16e-43	153	2C5VA@1|root,2SSM5@2759|Eukaryota,2XDR3@2836|Bacillariophyta	2836|Bacillariophyta	-	-	-	-	-	-	-	-	-	-	-	-	-	-	-
	OEU22567.1_chlorophyll-a/b-binding-protein-[Fragilariopsiscylindrus-CCMP1102]	35128.Thaps38306	1.33e-88	265	2BEWM@1|root,2S6HY@2759|Eukaryota,2XCD6@2836|Bacillariophyta	2836|Bacillariophyta	P	Chlorophyll A-B binding protein	Lhcr8	-	-	-	-	-	-	-	-	-	-	-	Chloroa_b-bind
	OEU22566.1_electron-transfer-flavo-protein-beta-subunit-[Fragilariopsiscylindrus-CCMP1102]	2850.Phatr17860	7.86e-129	372	COG2086@1|root,KOG3180@2759|Eukaryota,2XAVJ@2836|Bacillariophyta	2836|Bacillariophyta	C	Electron transfer flavoprotein domain	-	-	-	ko:K03521	-	-	-	-	ko00000	-	-	-	ETF
	OEU22565.1_SNF2_N-domain-containing-protein,-partial-[Fragilariopsiscylindrus-CCMP1102]	35128.Thaps263240	3.85e-151	464	COG0553@1|root,KOG0387@2759|Eukaryota,2XF9K@2836|Bacillariophyta	2836|Bacillariophyta	KL	helicase superfamily c-terminal domain	-	-	-	ko:K20098	-	-	-	-	ko00000,ko01000,ko03400	-	-	-	Helicase_C
	OEU22563.1_hypothetical-protein-FRACYDRAFT_267316-[Fragilariopsiscylindrus-CCMP1102]	159749.K0TM37	3.05e-119	355	28ZEG@1|root,2R68S@2759|Eukaryota,2XEUM@2836|Bacillariophyta	2836|Bacillariophyta	U	prohibitin homologues	-	-	-	-	-	-	-	-	-	-	-	-	Band_7
	OEU22562.1_hypothetical-protein-FRACYDRAFT_267314-[Fragilariopsiscylindrus-CCMP1102]	159749.K0TEM9	1.01e-111	332	2A4Z9@1|root,2RY8F@2759|Eukaryota	2759|Eukaryota	S	SPFH domain / Band 7 family	-	-	-	-	-	-	-	-	-	-	-	-	Band_7
	OEU22561.1_hypothetical-protein-FRACYDRAFT_232718-[Fragilariopsiscylindrus-CCMP1102]	35128.Thaps10752	3.16e-24	112	KOG4161@1|root,KOG4161@2759|Eukaryota,2XG9B@2836|Bacillariophyta	2759|Eukaryota	BK	methyl-CpG binding	MBD4	GO:0000075,GO:0000077,GO:0000278,GO:0000700,GO:0000785,GO:0003674,GO:0003676,GO:0003677,GO:0003690,GO:0003696,GO:0003824,GO:0004518,GO:0004519,GO:0004520,GO:0004536,GO:0005488,GO:0005575,GO:0005622,GO:0005623,GO:0005634,GO:0005654,GO:0005694,GO:0005737,GO:0006139,GO:0006220,GO:0006244,GO:0006259,GO:0006281,GO:0006284,GO:0006285,GO:0006304,GO:0006305,GO:0006306,GO:0006725,GO:0006753,GO:0006793,GO:…	-	ko:K10801	ko03410,map03410	-	-	-	ko00000,ko00001,ko01000,ko03036,ko03400	-	-	-	HhH-GPD,MBD
	OEU22560.1_hypothetical-protein-FRACYDRAFT_179299-[Fragilariopsiscylindrus-CCMP1102]	2850.Phatr44042	1.02e-141	430	COG0847@1|root,KOG2248@2759|Eukaryota,2XDK8@2836|Bacillariophyta	2836|Bacillariophyta	L	exonuclease activity	-	-	-	ko:K14570	ko03008,map03008	-	-	-	ko00000,ko00001,ko01000,ko03009	-	-	-	RNase_T
	OEU22558.1_hypothetical-protein-FRACYDRAFT_267312-[Fragilariopsiscylindrus-CCMP1102]	2850.Phatr43144	3.45e-26	109	2D9UR@1|root,2S5EG@2759|Eukaryota,2XE8X@2836|Bacillariophyta	2836|Bacillariophyta	S	Endonuclease/Exonuclease/phosphatase family	-	-	-	-	-	-	-	-	-	-	-	-	-
	OEU22557.1_hypothetical-protein-FRACYDRAFT_178087-[Fragilariopsiscylindrus-CCMP1102]	2850.Phatr31981	7.9e-158	455	COG0134@1|root,KOG4201@2759|Eukaryota,2XBCQ@2836|Bacillariophyta	2836|Bacillariophyta	E	Indole-3-glycerol phosphate synthase	-	-	-	-	-	-	-	-	-	-	-	-	IGPS
	OEU22554.1_DNA-excision-repair-cross-complementing-protein-[Fragilariopsiscylindrus-CCMP1102]	2850.Phatr20574	0	1091	COG1061@1|root,KOG1123@2759|Eukaryota,2XBSV@2836|Bacillariophyta	2836|Bacillariophyta	A	ERCC3/RAD25/XPB C-terminal helicase	-	-	3.6.4.12	ko:K10843	ko03022,ko03420,map03022,map03420	M00290	-	-	ko00000,ko00001,ko00002,ko01000,ko03021,ko03400	-	-	-	ERCC3_RAD25_C,Helicase_C_3,ResIII
	OEU22553.1_hypothetical-protein-FRACYDRAFT_178347,-partial-[Fragilariopsiscylindrus-CCMP1102]	2850.Phatr20588	3.06e-25	95.5	KOG1780@1|root,KOG1780@2759|Eukaryota,2XHPH@2836|Bacillariophyta	2836|Bacillariophyta	A	LSM domain	-	-	-	ko:K11099	ko03040,map03040	M00351,M00352,M00354,M00355,M00398	-	-	ko00000,ko00001,ko00002,ko03032,ko03041	-	-	-	LSM
	OEU22551.1_coatomer-subunit-beta_.1_[Fragilariopsiscylindrus-CCMP1102]	2850.Phatr27518	0	1259	KOG0276@1|root,KOG0276@2759|Eukaryota,2XAHI@2836|Bacillariophyta	2836|Bacillariophyta	U	Coatomer WD associated region	-	-	-	ko:K17302	-	-	-	-	ko00000,ko04131,ko04147	-	-	-	Coatomer_WDAD,WD40
	OEU22548.1_NAD(P)-binding-protein-[Fragilariopsiscylindrus-CCMP1102]	7091.BGIBMGA007919-TA	1e-56	189	COG1028@1|root,KOG1200@2759|Eukaryota,39S00@33154|Opisthokonta,3BGVB@33208|Metazoa,3CXFR@33213|Bilateria,41YDY@6656|Arthropoda,3SHD5@50557|Insecta,4428J@7088|Lepidoptera	33208|Metazoa	Q	KR domain	-	-	1.1.1.239,1.1.1.62	ko:K13370	ko00140,ko01100,map00140,map01100	-	R01836,R02352,R02353,R04681,R04682,R08945,R08980	RC00127,RC00261	ko00000,ko00001,ko01000	-	-	-	adh_short_C2
	OEU22547.1_Der1-like-protein,-partial-[Fragilariopsiscylindrus-CCMP1102]	2850.Phatr12572	1.93e-82	249	COG5291@1|root,KOG0858@2759|Eukaryota,2XBUZ@2836|Bacillariophyta	2836|Bacillariophyta	S	May be involved in the degradation of misfolded endoplasmic reticulum (ER) luminal proteins	-	-	-	ko:K13989	ko04141,map04141	M00403	-	-	ko00000,ko00001,ko00002	-	-	-	DER1
	OEU22546.1_hypothetical-protein-FRACYDRAFT_162505,-partial-[Fragilariopsiscylindrus-CCMP1102]	35128.Thaps40473	1.29e-48	163	COG2078@1|root,KOG3274@2759|Eukaryota,2XCRJ@2836|Bacillariophyta	2836|Bacillariophyta	S	AMMECR1	-	-	-	-	-	-	-	-	-	-	-	-	AMMECR1
	OEU22545.1_hypothetical-protein-FRACYDRAFT_232703-[Fragilariopsiscylindrus-CCMP1102]	2850.Phatr46041	1.25e-122	379	2CMBB@1|root,2QPVH@2759|Eukaryota,2XCRX@2836|Bacillariophyta	2836|Bacillariophyta	S	SnoaL-like domain	-	-	-	-	-	-	-	-	-	-	-	-	SnoaL_3
	OEU22544.1_P-loop-containing-nucleoside-triphosphate-hydrolase-protein-[Fragilariopsiscylindrus-CCMP1102]	2850.Phatr25184	1.14e-139	423	COG0513@1|root,KOG0327@2759|Eukaryota,2XFNH@2836|Bacillariophyta	2836|Bacillariophyta	A	Type III restriction enzyme, res subunit	-	-	-	-	-	-	-	-	-	-	-	-	DEAD,Helicase_C
	OEU22543.1_chlorophyll-synthase-[Fragilariopsiscylindrus-CCMP1102]	35128.Thaps262279	9.52e-215	600	COG0382@1|root,2QQMP@2759|Eukaryota,2XBIC@2836|Bacillariophyta	2836|Bacillariophyta	H	UbiA prenyltransferase family	-	-	2.5.1.133,2.5.1.62	ko:K04040	ko00860,ko01100,ko01110,map00860,map01100,map01110	-	R06284,R09067,R11514,R11517	RC00020	ko00000,ko00001,ko01000,ko01006	-	-	-	UbiA
	OEU22542.1_hypothetical-protein-FRACYDRAFT_2235.1_[Fragilariopsiscylindrus-CCMP1102]	2850.Phatr35895	3.69e-51	177	28KV4@1|root,2QTBH@2759|Eukaryota	2759|Eukaryota	-	-	-	-	-	-	-	-	-	-	-	-	-	-	-
	OEU22541.1_kinase-like-protein,-partial-[Fragilariopsiscylindrus-CCMP1102]	35128.Thaps263887	3.52e-32	119	COG0515@1|root,KOG0192@2759|Eukaryota,2XEQ4@2836|Bacillariophyta	2836|Bacillariophyta	T	Protein tyrosine kinase	-	-	-	-	-	-	-	-	-	-	-	-	Pkinase
	OEU22540.1_hypothetical-protein-FRACYDRAFT_223500-[Fragilariopsiscylindrus-CCMP1102]	2850.Phatr46169	1.71e-41	164	KOG1425@1|root,KOG1425@2759|Eukaryota,2XC4A@2836|Bacillariophyta	2836|Bacillariophyta	Z	Microfibril-associated/Pre-mRNA processing	-	-	-	ko:K13110	-	-	-	-	ko00000,ko03041	-	-	-	MFAP1
	OEU22538.1_EMP70-domain-containing-protein-[Fragilariopsiscylindrus-CCMP1102]	2850.Phatr12587	7.05e-306	855	KOG1278@1|root,KOG1278@2759|Eukaryota,2XEB7@2836|Bacillariophyta	2836|Bacillariophyta	U	Belongs to the nonaspanin (TM9SF) (TC 9.A.2) family	-	-	-	-	-	-	-	-	-	-	-	-	EMP70
	OEU22537.1_hypothetical-protein-FRACYDRAFT_267309-[Fragilariopsiscylindrus-CCMP1102]	2850.Phatr46173	1.14e-34	134	2903V@1|root,2R6YT@2759|Eukaryota,2XCR1@2836|Bacillariophyta	2836|Bacillariophyta	S	basic region leucin zipper	-	-	-	-	-	-	-	-	-	-	-	-	-
	OEU22536.1_hypothetical-protein-FRACYDRAFT_267308-[Fragilariopsiscylindrus-CCMP1102]	35128.Thaps21916	1.17e-282	783	2EFZU@1|root,2SM21@2759|Eukaryota,2XAT2@2836|Bacillariophyta	2836|Bacillariophyta	-	-	-	-	-	-	-	-	-	-	-	-	-	-	-
	OEU22535.1_PLP-dependent-transferase-[Fragilariopsiscylindrus-CCMP1102]	2850.Phatr36165	5.53e-122	370	COG0156@1|root,KOG1360@2759|Eukaryota,2XCBU@2836|Bacillariophyta	2836|Bacillariophyta	E	Aminotransferase class I and II	-	-	2.3.1.47	ko:K00652	ko00780,ko01100,map00780,map01100	M00123,M00573,M00577	R03210,R10124	RC00004,RC00039,RC02725	ko00000,ko00001,ko00002,ko01000,ko01007	-	-	-	Aminotran_1_2
	OEU22534.1_hypothetical-protein-FRACYDRAFT_232692-[Fragilariopsiscylindrus-CCMP1102]	521674.Plim_3536	4.33e-81	263	COG3345@1|root,COG3345@2|Bacteria,2J1YM@203682|Planctomycetes	203682|Planctomycetes	G	Pfam:DUF303	-	-	-	-	-	-	-	-	-	-	-	-	SASA
	OEU22531.1_Mur-ligase-[Fragilariopsiscylindrus-CCMP1102]	716544.wcw_0791	2.73e-71	235	COG0285@1|root,COG0285@2|Bacteria,2JFSY@204428|Chlamydiae	204428|Chlamydiae	H	Mur ligase middle domain	folC	-	6.3.2.12,6.3.2.17	ko:K11754	ko00790,ko01100,map00790,map01100	M00126,M00841	R00942,R02237,R04241	RC00064,RC00090,RC00162	ko00000,ko00001,ko00002,ko01000	-	-	-	Mur_ligase_C,Mur_ligase_M
	OEU22529.1_hypothetical-protein-FRACYDRAFT_273909-[Fragilariopsiscylindrus-CCMP1102]	159749.K0SNU4	2.38e-20	87.8	2CNYR@1|root,2QYT9@2759|Eukaryota,2XGPE@2836|Bacillariophyta	2836|Bacillariophyta	S	VMA21-like domain	-	-	-	-	-	-	-	-	-	-	-	-	VMA21
	OEU22527.1_hypothetical-protein-FRACYDRAFT_232686-[Fragilariopsiscylindrus-CCMP1102]	1122194.AUHU01000007_gene247	1.32e-17	91.3	COG0384@1|root,COG0384@2|Bacteria,1R9X4@1224|Proteobacteria,1RZ0R@1236|Gammaproteobacteria,466E6@72275|Alteromonadaceae	1236|Gammaproteobacteria	S	epimerase, PhzC PhzF homolog	-	-	-	-	-	-	-	-	-	-	-	-	PhzC-PhzF
	OEU22526.1_hypothetical-protein-FRACYDRAFT_259106-[Fragilariopsiscylindrus-CCMP1102]	159749.K0RHB5	5.58e-121	397	COG1025@1|root,KOG0959@2759|Eukaryota,2XATK@2836|Bacillariophyta	2836|Bacillariophyta	O	metalloendopeptidase activity	-	-	3.4.24.61	ko:K01411	-	-	-	-	ko00000,ko01000,ko01002	-	-	-	Peptidase_M16,Peptidase_M16_C,Peptidase_M16_M
	OEU22525.1_hypothetical-protein-FRACYDRAFT_153122,-partial-[Fragilariopsiscylindrus-CCMP1102]	112098.XP_008615149.1	1.53e-29	116	COG0558@1|root,KOG1617@2759|Eukaryota	2759|Eukaryota	I	cardiolipin synthase activity	CRLS1	GO:0000002,GO:0001101,GO:0003674,GO:0003824,GO:0003841,GO:0005488,GO:0005575,GO:0005622,GO:0005623,GO:0005737,GO:0005739,GO:0005740,GO:0005743,GO:0006139,GO:0006163,GO:0006164,GO:0006605,GO:0006612,GO:0006629,GO:0006644,GO:0006650,GO:0006655,GO:0006725,GO:0006753,GO:0006754,GO:0006793,GO:0006796,GO:0006807,GO:0006810,GO:0006873,GO:0006886,GO:0006996,GO:0007005,GO:0007006,GO:0008104,GO:0008150,GO:…	2.7.8.41,3.6.4.12	ko:K02950,ko:K08744,ko:K10737	ko00564,ko01100,ko03010,map00564,map01100,map03010	M00178,M00179	R02030	RC00002,RC00017	br01610,ko00000,ko00001,ko00002,ko01000,ko03011,ko03032	-	-	-	CDP-OH_P_transf
	OEU22524.1_hypothetical-protein-FRACYDRAFT_232683-[Fragilariopsiscylindrus-CCMP1102]	2850.Phatr50358	7.97e-81	252	2B923@1|root,2S0T1@2759|Eukaryota,2XG9D@2836|Bacillariophyta	2836|Bacillariophyta	-	-	-	-	-	-	-	-	-	-	-	-	-	-	-
	OEU22522.1_hypothetical-protein-FRACYDRAFT_267303-[Fragilariopsiscylindrus-CCMP1102]	159749.K0TPU6	4.16e-38	142	29I4F@1|root,2RRBB@2759|Eukaryota,2XCPX@2836|Bacillariophyta	2836|Bacillariophyta	S	Hyaluronan / mRNA binding family	-	-	-	ko:K13199	-	-	-	-	ko00000,ko03041	-	-	-	HABP4_PAI-RBP1
	OEU22521.1_hypothetical-protein-FRACYDRAFT_154720,-partial-[Fragilariopsiscylindrus-CCMP1102]	35128.Thaps262617	1.28e-34	121	KOG1878@1|root,KOG1878@2759|Eukaryota,2XD7K@2836|Bacillariophyta	2836|Bacillariophyta	K	SANT SWI3, ADA2, N-CoR and TFIIIB'' DNA-binding domains	-	-	-	-	-	-	-	-	-	-	-	-	Myb_DNA-binding
	OEU22520.1_histone-deacetylase-like-protein-H.1_[Fragilariopsiscylindrus-CCMP1102]	2850.Phatr49800	1.76e-238	663	COG0123@1|root,KOG1342@2759|Eukaryota,2XB1T@2836|Bacillariophyta	2836|Bacillariophyta	B	Histone deacetylase domain	-	-	3.5.1.98	ko:K06067	ko04110,ko04213,ko04330,ko04919,ko05016,ko05034,ko05165,ko05169,ko05200,ko05202,ko05203,ko05220,map04110,map04213,map04330,map04919,map05016,map05034,map05165,map05169,map05200,map05202,map05203,map05220	-	-	-	ko00000,ko00001,ko01000,ko03036	-	-	-	Hist_deacetyl
	OEU22517.1_hypothetical-protein-FRACYDRAFT_232676-[Fragilariopsiscylindrus-CCMP1102]	159749.K0S406	1.21e-30	122	KOG3029@1|root,KOG3029@2759|Eukaryota,2XG31@2836|Bacillariophyta	2836|Bacillariophyta	O	prostaglandin-E synthase activity	-	-	5.3.99.3	ko:K05309	ko00590,ko01100,map00590,map01100	-	R02265	RC00672	ko00000,ko00001,ko01000	-	-	-	-
	OEU22512.1_ATP-dependent-metallopeptidase-Hfl-[Fragilariopsiscylindrus-CCMP1102]	2850.Phatr16182	5.29e-259	722	COG0465@1|root,KOG0734@2759|Eukaryota,2XB7S@2836|Bacillariophyta	2836|Bacillariophyta	O	ATPase family associated with various cellular activities (AAA)	-	-	-	ko:K08955	ko04139,map04139	-	-	-	ko00000,ko00001,ko01000,ko01002	-	-	-	AAA,Peptidase_M41
	OEU22510.1_S-adenosyl-L-methionine-dependent-methyltransferase-[Fragilariopsiscylindrus-CCMP1102]	2850.Phatr49785	1.4e-130	394	COG2518@1|root,KOG1661@2759|Eukaryota,2XBQJ@2836|Bacillariophyta	2836|Bacillariophyta	O	Protein-L-isoaspartate(D-aspartate) O-methyltransferase (PCMT)	-	-	-	-	-	-	-	-	-	-	-	-	PCMT
	OEU22509.1_patatin-domain-containing-protein,-partial-[Fragilariopsiscylindrus-CCMP1102]	2850.Phatr1971	5.53e-272	755	COG1752@1|root,KOG2214@2759|Eukaryota,2XAXP@2836|Bacillariophyta	2836|Bacillariophyta	I	Domain of unknown function (DUF3336)	-	-	2.3.1.51,3.1.1.13,3.1.1.3,3.1.1.4	ko:K14674	ko00100,ko00561,ko00564,ko00565,ko00590,ko00591,ko00592,ko01100,ko01110,map00100,map00561,map00564,map00565,map00590,map00591,map00592,map01100,map01110	M00089,M00098	R01315,R01317,R01462,R02053,R02241,R02250,R02687,R07064,R07379,R07387,R07859	RC00004,RC00020,RC00037,RC00041,RC00055,RC00094,RC00523	ko00000,ko00001,ko00002,ko01000	-	-	-	DUF3336,Patatin
	OEU22508.1_hypothetical-protein-FRACYDRAFT_166466-[Fragilariopsiscylindrus-CCMP1102]	2850.Phatr49826	2.01e-85	264	2DG5C@1|root,2S5TS@2759|Eukaryota,2XGWK@2836|Bacillariophyta	2836|Bacillariophyta	S	Methyltransferase FkbM domain	-	-	-	-	-	-	-	-	-	-	-	-	Methyltransf_21
	OEU22507.1_hypothetical-protein-FRACYDRAFT_205312-[Fragilariopsiscylindrus-CCMP1102]	2850.Phatr49814	0	1183	KOG1064@1|root,KOG1064@2759|Eukaryota,2XA4N@2836|Bacillariophyta	2836|Bacillariophyta	S	RAVE protein 1 C terminal	-	-	-	-	-	-	-	-	-	-	-	-	Rav1p_C
	OEU22506.1_PHF5-like-protein-[Fragilariopsiscylindrus-CCMP1102]	2850.Phatr51232	4.81e-76	226	KOG1705@1|root,KOG1705@2759|Eukaryota,2XCQP@2836|Bacillariophyta	2836|Bacillariophyta	S	PHF5-like protein	-	-	-	ko:K12834	ko03040,map03040	M00352	-	-	ko00000,ko00001,ko00002,ko03041	-	-	-	PHF5
	OEU22505.1_alpha/beta-knot-[Fragilariopsiscylindrus-CCMP1102]	35128.Thaps11801	8.22e-67	218	COG1385@1|root,2TBAN@2759|Eukaryota,2XFFW@2836|Bacillariophyta	2836|Bacillariophyta	J	RNA methyltransferase	-	-	-	-	-	-	-	-	-	-	-	-	Methyltrans_RNA
	OEU22504.1_alpha/beta-hydrolase-[Fragilariopsiscylindrus-CCMP1102]	2850.Phatr48040	1.04e-216	637	2E1KZ@1|root,2S8XM@2759|Eukaryota,2XBAX@2836|Bacillariophyta	2836|Bacillariophyta	-	-	-	-	-	-	-	-	-	-	-	-	-	-	-
	OEU22503.1_putative-importin-alpha-subunit-[Fragilariopsiscylindrus-CCMP1102]	2850.Phatr29174	3.75e-206	592	COG5064@1|root,KOG0166@2759|Eukaryota,2XEMU@2836|Bacillariophyta	2836|Bacillariophyta	U	Belongs to the importin alpha family	-	-	-	-	-	-	-	-	-	-	-	-	Arm,Arm_3,IBB
	OEU22501.1_WD40-repeat-like-protein-[Fragilariopsiscylindrus-CCMP1102]	159749.K0SD14	2.25e-159	468	COG2319@1|root,KOG0305@2759|Eukaryota,2XBIQ@2836|Bacillariophyta	2836|Bacillariophyta	DO	WD domain, G-beta repeat	-	-	-	ko:K03363	ko04110,ko04111,ko04113,ko04114,ko04120,ko05166,ko05203,map04110,map04111,map04113,map04114,map04120,map05166,map05203	M00389	-	-	ko00000,ko00001,ko00002,ko03036,ko04121	-	-	-	WD40
	OEU22500.1_hypothetical-protein-FRACYDRAFT_259092-[Fragilariopsiscylindrus-CCMP1102]	2850.Phatr12894	3.94e-163	483	COG0175@1|root,KOG2644@2759|Eukaryota,2XA7G@2836|Bacillariophyta	2836|Bacillariophyta	EH	Probable molybdopterin binding domain	-	-	2.7.7.2	ko:K00953	ko00740,ko01100,ko01110,map00740,map01100,map01110	M00125	R00161	RC00002	ko00000,ko00001,ko00002,ko01000	-	-	-	MoCF_biosynth,PAPS_reduct
	OEU22499.1_cysteine-proteinase,-partial-[Fragilariopsiscylindrus-CCMP1102]	35128.Thaps37366	3.35e-58	186	COG5077@1|root,KOG1863@2759|Eukaryota	2759|Eukaryota	O	ubiquitinyl hydrolase activity	-	GO:0001101,GO:0003674,GO:0003824,GO:0004843,GO:0005575,GO:0005622,GO:0005623,GO:0005634,GO:0005737,GO:0005829,GO:0006508,GO:0006807,GO:0007154,GO:0007165,GO:0008150,GO:0008152,GO:0008233,GO:0008234,GO:0009719,GO:0009725,GO:0009753,GO:0009755,GO:0009867,GO:0009987,GO:0010033,GO:0016787,GO:0019538,GO:0019783,GO:0023052,GO:0032870,GO:0036459,GO:0042221,GO:0043170,GO:0043226,GO:0043227,GO:0043229,GO:…	3.4.19.12	ko:K11838,ko:K11858,ko:K21596	ko04068,ko05168,ko05169,ko05203,map04068,map05168,map05169,map05203	-	-	-	ko00000,ko00001,ko01000,ko01002,ko03000,ko04121	-	-	-	MATH,UCH,USP7_C2,USP7_ICP0_bdg
	OEU22495.1_IGPD-domain-containing-protein-[Fragilariopsiscylindrus-CCMP1102]	159749.K0SC67	3.56e-61	205	COG0131@1|root,KOG3143@2759|Eukaryota,2XCJS@2836|Bacillariophyta	2836|Bacillariophyta	E	Imidazoleglycerol-phosphate dehydratase	-	-	4.2.1.19	ko:K01693	ko00340,ko01100,ko01110,ko01230,map00340,map01100,map01110,map01230	M00026	R03457	RC00932	ko00000,ko00001,ko00002,ko01000	-	-	-	IGPD
	OEU22494.1_hypothetical-protein-FRACYDRAFT_223474-[Fragilariopsiscylindrus-CCMP1102]	2850.Phatr46056	6.63e-113	356	COG0500@1|root,2S5SB@2759|Eukaryota,2XAJS@2836|Bacillariophyta	2836|Bacillariophyta	Q	Methyltransferase domain	-	-	-	-	-	-	-	-	-	-	-	-	Methyltransf_32
	OEU22492.1_hypothetical-protein-FRACYDRAFT_165103,-partial-[Fragilariopsiscylindrus-CCMP1102]	2850.Phatr12662	9.26e-29	105	2CYZS@1|root,2S7GH@2759|Eukaryota	2759|Eukaryota	-	-	mycbp	GO:0005575,GO:0005622,GO:0005623,GO:0005634,GO:0043226,GO:0043227,GO:0043229,GO:0043231,GO:0044424,GO:0044464	-	-	-	-	-	-	-	-	-	-	-
	OEU22490.1_S1-domain-containing-protein-[Fragilariopsiscylindrus-CCMP1102]	159749.K0T7I3	1e-79	254	COG0264@1|root,KOG1071@2759|Eukaryota	2759|Eukaryota	J	translation elongation factor activity	-	-	-	ko:K02357	-	-	-	-	ko00000,ko03012,ko03029	-	-	-	S1
	OEU22489.1_alpha/beta-hydrolase-[Fragilariopsiscylindrus-CCMP1102]	2850.Phatr54974	5.21e-107	333	COG0596@1|root,KOG4409@2759|Eukaryota,2XBCJ@2836|Bacillariophyta	2836|Bacillariophyta	S	Putative esterase	-	-	-	ko:K13535	ko00564,map00564	-	R09038	RC00037,RC00094	ko00000,ko00001,ko01000	-	-	-	Abhydrolase_1
	OEU22488.1_Asp_Arg_Hydrox-domain-containing-protein-[Fragilariopsiscylindrus-CCMP1102]	2850.Phatr46074	5.67e-119	352	COG3555@1|root,KOG3696@2759|Eukaryota,2XEAG@2836|Bacillariophyta	2836|Bacillariophyta	O	Aspartyl/Asparaginyl beta-hydroxylase	-	-	-	-	-	-	-	-	-	-	-	-	Asp_Arg_Hydrox
	OEU22486.1_Mmaa-protein-[Fragilariopsiscylindrus-CCMP1102]	2850.Phatr12878	2.27e-84	262	COG1703@1|root,2QR2W@2759|Eukaryota,2XBXP@2836|Bacillariophyta	2836|Bacillariophyta	E	ArgK protein	-	-	-	ko:K07588	-	-	-	-	ko00000,ko01000	-	-	-	ArgK
	OEU22484.1_DUF544-domain-containing-protein-[Fragilariopsiscylindrus-CCMP1102]	2850.Phatr46063	3.35e-91	291	KOG2427@1|root,KOG2427@2759|Eukaryota,2XBXW@2836|Bacillariophyta	2836|Bacillariophyta	S	MINDY deubiquitinase	-	-	-	-	-	-	-	-	-	-	-	-	MINDY_DUB
	OEU22483.1_hypothetical-protein-FRACYDRAFT_232640-[Fragilariopsiscylindrus-CCMP1102]	159749.K0SQB8	2.37e-59	203	2DZTQ@1|root,2S7AH@2759|Eukaryota,2XEQZ@2836|Bacillariophyta	2836|Bacillariophyta	S	Phospholipase/Carboxylesterase	-	-	-	-	-	-	-	-	-	-	-	-	Abhydrolase_2
	OEU22482.1_polyunsaturated-fatty-acid-elongase.1_[Fragilariopsiscylindrus-CCMP1102]	35128.Thaps3741	8.04e-147	419	KOG3071@1|root,KOG3071@2759|Eukaryota,2XA75@2836|Bacillariophyta	2836|Bacillariophyta	I	GNS1/SUR4 family	-	-	-	-	-	-	-	-	-	-	-	-	ELO
	OEU22481.1_YGGT-domain-containing-protein-[Fragilariopsiscylindrus-CCMP1102]	2850.Phatr36034	2.1e-43	152	COG0762@1|root,2S5F2@2759|Eukaryota,2XDEI@2836|Bacillariophyta	2836|Bacillariophyta	S	YGGT family	-	-	-	ko:K02221	-	-	-	-	ko00000,ko02044	-	-	-	YGGT
	OEU22479.1_hypothetical-protein-FRACYDRAFT_153012,-partial-[Fragilariopsiscylindrus-CCMP1102]	2850.Phatr46145	1.52e-66	216	KOG0118@1|root,KOG0118@2759|Eukaryota,2XD8X@2836|Bacillariophyta	2836|Bacillariophyta	S	RNA recognition motif	-	-	-	ko:K14837	-	-	-	-	ko00000,ko03009	-	-	-	RRM_1
	OEU22477.1_enoyl-CoA-hydratase-[Fragilariopsiscylindrus-CCMP1102]	2850.Phatr54528	3.02e-107	327	COG1024@1|root,KOG1684@2759|Eukaryota,2XAS0@2836|Bacillariophyta	2836|Bacillariophyta	I	Belongs to the enoyl-CoA hydratase isomerase family	-	-	3.1.2.4	ko:K05605	ko00280,ko00410,ko00640,ko01100,ko01200,map00280,map00410,map00640,map01100,map01200	M00013	R03158,R05064	RC00004,RC00014,RC00137	ko00000,ko00001,ko00002,ko01000	-	-	-	ECH_2
	OEU22475.1_ACN9-domain-containing-protein-[Fragilariopsiscylindrus-CCMP1102]	10224.XP_002741721.1	3.4e-12	65.9	KOG4100@1|root,KOG4100@2759|Eukaryota,3A8MJ@33154|Opisthokonta,3BTYF@33208|Metazoa,3D76D@33213|Bilateria	33208|Metazoa	S	Succinate dehydrogenase complex assembly factor 3	ACN9	GO:0005575,GO:0005622,GO:0005623,GO:0005737,GO:0005739,GO:0005740,GO:0005758,GO:0006082,GO:0006105,GO:0006109,GO:0006111,GO:0006950,GO:0006979,GO:0006996,GO:0007005,GO:0008150,GO:0008152,GO:0009628,GO:0009889,GO:0009987,GO:0010675,GO:0010906,GO:0016043,GO:0017144,GO:0019222,GO:0019752,GO:0022607,GO:0031323,GO:0031967,GO:0031970,GO:0031974,GO:0031975,GO:0032501,GO:0033108,GO:0034552,GO:0034553,GO:…	-	-	-	-	-	-	-	-	-	-	Complex1_LYR_2
	OEU22473.1_hypothetical-protein-FRACYDRAFT_216098-[Fragilariopsiscylindrus-CCMP1102]	35128.Thaps21905	3.07e-128	376	28QXM@1|root,2QXKI@2759|Eukaryota,2XBKG@2836|Bacillariophyta	2836|Bacillariophyta	-	-	-	-	-	-	-	-	-	-	-	-	-	-	-
	OEU22472.1_betaine-aldehyde-dehydrogenase-[Fragilariopsiscylindrus-CCMP1102]	2850.Phatr20445	2.54e-270	752	COG1012@1|root,KOG2454@2759|Eukaryota,2XB1K@2836|Bacillariophyta	2836|Bacillariophyta	C	Belongs to the aldehyde dehydrogenase family	-	-	-	-	-	-	-	-	-	-	-	-	Aldedh
	OEU22471.1_hypothetical-protein-FRACYDRAFT_162049,-partial-[Fragilariopsiscylindrus-CCMP1102]	159749.K0S7R0	1.44e-43	150	2CBM0@1|root,2S8NT@2759|Eukaryota	2759|Eukaryota	-	-	-	-	-	-	-	-	-	-	-	-	-	-	-
	OEU22466.1_protein-serine/threonine-phosphatase-2C,-partial-[Fragilariopsiscylindrus-CCMP1102]	2850.Phatr12577	5.39e-76	242	COG0631@1|root,KOG0698@2759|Eukaryota,2XBCG@2836|Bacillariophyta	2836|Bacillariophyta	T	Serine/threonine phosphatases, family 2C, catalytic domain	-	-	-	-	-	-	-	-	-	-	-	-	PP2C
	OEU22465.1_beta-subunit-of-phenylalanyl-tRNA-synthetase-[Fragilariopsiscylindrus-CCMP1102]	2850.Phatr27709	0	929	COG0072@1|root,KOG2472@2759|Eukaryota,2XBDC@2836|Bacillariophyta	2836|Bacillariophyta	J	B3/4 domain	-	-	6.1.1.20	ko:K01890	ko00970,map00970	M00359,M00360	R03660	RC00055,RC00523	ko00000,ko00001,ko00002,ko01000,ko01007,ko03016	-	-	-	B3_4,B5
	OEU22464.1_hypothetical-protein-FRACYDRAFT_267288-[Fragilariopsiscylindrus-CCMP1102]	159749.K0TEY5	3.73e-31	130	COG2214@1|root,COG5640@1|root,KOG0723@2759|Eukaryota,KOG3627@2759|Eukaryota,2XFDR@2836|Bacillariophyta	2836|Bacillariophyta	O	Trypsin-like serine protease	-	-	-	-	-	-	-	-	-	-	-	-	Trypsin
	OEU22462.1_SNARE_assoc-domain-containing-protein,-partial-[Fragilariopsiscylindrus-CCMP1102]	35128.Thaps37830	9.66e-23	94.4	COG0398@1|root,KOG3140@2759|Eukaryota,2XH7G@2836|Bacillariophyta	2836|Bacillariophyta	S	SNARE associated Golgi protein	-	-	-	-	-	-	-	-	-	-	-	-	SNARE_assoc
	OEU22460.1_Cyclin_N-domain-containing-protein,-partial-[Fragilariopsiscylindrus-CCMP1102]	35128.Thaps33513	2.12e-66	206	COG5024@1|root,KOG0653@2759|Eukaryota,2XG00@2836|Bacillariophyta	2836|Bacillariophyta	D	Cyclin, C-terminal domain	-	-	-	ko:K21777	-	-	-	-	ko00000,ko03032,ko03036	-	-	-	Cyclin_C,Cyclin_N
	OEU22459.1_chloroplast-ferredoxin-dependent-NADH-oxireductase-[Fragilariopsiscylindrus-CCMP1102]	35128.Thaps4914	5.43e-219	610	COG0369@1|root,KOG1158@2759|Eukaryota,2XEWI@2836|Bacillariophyta	2836|Bacillariophyta	E	Ferredoxin--NADP reductase	-	-	1.18.1.2	ko:K02641	ko00195,ko01100,map00195,map01100	-	-	-	ko00000,ko00001,ko00194,ko01000	-	-	-	NAD_binding_1
	OEU22458.1_hypothetical-protein-FRACYDRAFT_158103,-partial-[Fragilariopsiscylindrus-CCMP1102]	2850.Phatr30638	2.58e-82	255	COG5206@1|root,KOG1349@2759|Eukaryota,2XCCF@2836|Bacillariophyta	2836|Bacillariophyta	O	Peptidase C13 family	-	-	-	ko:K05290	ko00563,ko01100,map00563,map01100	-	-	-	ko00000,ko00001,ko01000	-	-	-	Peptidase_C13
	OEU22457.1_hypothetical-protein-FRACYDRAFT_179309,-partial-[Fragilariopsiscylindrus-CCMP1102]	2850.Phatr46270	6.76e-113	342	2C4TS@1|root,2S2WJ@2759|Eukaryota,2XBJS@2836|Bacillariophyta	2836|Bacillariophyta	-	-	-	-	-	-	-	-	-	-	-	-	-	-	-
	OEU22452.1_hypothetical-protein-FRACYDRAFT_232609-[Fragilariopsiscylindrus-CCMP1102]	2850.Phatr44917	1.63e-17	92.8	COG5169@1|root,KOG0627@2759|Eukaryota	2759|Eukaryota	K	sequence-specific DNA binding	-	-	-	ko:K09419	-	-	-	-	ko00000,ko03000	-	-	-	HSF_DNA-bind
	OEU22451.1_HMG_box-domain-containing-protein,-partial-[Fragilariopsiscylindrus-CCMP1102]	159749.K0TJH9	1.26e-54	183	COG5648@1|root,KOG0381@2759|Eukaryota	2759|Eukaryota	B	DNA binding	-	-	-	ko:K09272,ko:K11295,ko:K15223	-	-	-	-	ko00000,ko03000,ko03021,ko03036,ko04147	-	-	-	HMG_box,SWIB
	OEU22450.1_high-mobility-group-non-histone-protein,-partial-[Fragilariopsiscylindrus-CCMP1102]	2850.Phatr12674	4.71e-40	134	COG5648@1|root,KOG0381@2759|Eukaryota,2XH8J@2836|Bacillariophyta	2836|Bacillariophyta	B	high mobility group	-	-	-	-	-	-	-	-	-	-	-	-	HMG_box
	OEU22448.1_hypothetical-protein-FRACYDRAFT_179287-[Fragilariopsiscylindrus-CCMP1102]	35128.Thaps4507	1.77e-52	187	2EG7G@1|root,2SM7Y@2759|Eukaryota,2XCNM@2836|Bacillariophyta	2836|Bacillariophyta	P	Cation efflux family	-	-	-	-	-	-	-	-	-	-	-	-	Cation_efflux
	OEU22447.1_hypothetical-protein-FRACYDRAFT_232605-[Fragilariopsiscylindrus-CCMP1102]	5147.XP_003347070.1	3.03e-17	88.2	28IQ0@1|root,2QR14@2759|Eukaryota,3A3V3@33154|Opisthokonta,3NYDX@4751|Fungi,3QSDE@4890|Ascomycota,21887@147550|Sordariomycetes,3U5BE@5139|Sordariales,3UFVD@5148|Sordariaceae	4751|Fungi	E	2OG-Fe(II) oxygenase superfamily	-	-	-	-	-	-	-	-	-	-	-	-	2OG-FeII_Oxy_3
	OEU22446.1_small-ubiquitin-like-protein-[Fragilariopsiscylindrus-CCMP1102]	2850.Phatr27817	1.21e-34	121	COG5227@1|root,KOG1769@2759|Eukaryota,2XH1C@2836|Bacillariophyta	2836|Bacillariophyta	O	Ubiquitin-2 like Rad60 SUMO-like	-	-	-	ko:K12160	ko03013,ko05418,map03013,map05418	M00427	-	-	ko00000,ko00001,ko00002,ko03019,ko03029,ko04121,ko04812	-	-	-	Rad60-SLD
	OEU22445.1_putative-60S-ribosomal-protein-RPL18A-[Fragilariopsiscylindrus-CCMP1102]	2850.Phatr36226	9.09e-107	310	COG2157@1|root,KOG0829@2759|Eukaryota,2XE8Z@2836|Bacillariophyta	2836|Bacillariophyta	J	Belongs to the eukaryotic ribosomal protein eL20 family	-	-	-	ko:K02882	ko03010,map03010	M00177	-	-	br01610,ko00000,ko00001,ko00002,ko03011	-	-	-	Ribosomal_L18A
	OEU22441.1_ubiquitin-activating-enzyme-.1_[Fragilariopsiscylindrus-CCMP1102]	2850.Phatr54754	0	1447	COG0476@1|root,KOG2012@2759|Eukaryota,2XAVD@2836|Bacillariophyta	2836|Bacillariophyta	O	Ubiquitin-activating enzyme E1 FCCH domain	-	-	6.2.1.45	ko:K03178	ko04120,ko05012,map04120,map05012	-	-	-	ko00000,ko00001,ko01000,ko04121,ko04147	-	-	-	E1_4HB,E1_FCCH,E1_UFD,ThiF,UBA_e1_thiolCys
	OEU22439.1_hypothetical-protein-FRACYDRAFT_259073-[Fragilariopsiscylindrus-CCMP1102]	35128.Thaps25141	1.04e-25	116	2C1H0@1|root,2QYVH@2759|Eukaryota,2XGSS@2836|Bacillariophyta	2836|Bacillariophyta	S	Domain present in PSD-95, Dlg, and ZO-1/2.	-	-	-	-	-	-	-	-	-	-	-	-	-
	OEU22438.1_hypothetical-protein-FRACYDRAFT_267280-[Fragilariopsiscylindrus-CCMP1102]	2850.Phatr47657	1.14e-50	180	2C1H0@1|root,2SNBR@2759|Eukaryota,2XFUE@2836|Bacillariophyta	2836|Bacillariophyta	S	Domain present in PSD-95, Dlg, and ZO-1/2.	-	-	-	-	-	-	-	-	-	-	-	-	-
	OEU22437.1_DUF1000-domain-containing-protein-[Fragilariopsiscylindrus-CCMP1102]	2850.Phatr14294	1.59e-76	236	KOG1730@1|root,KOG1730@2759|Eukaryota,2XCSS@2836|Bacillariophyta	2836|Bacillariophyta	O	PITH domain	-	-	-	-	-	-	-	-	-	-	-	-	PITH
	OEU22436.1_hypothetical-protein-FRACYDRAFT_205273-[Fragilariopsiscylindrus-CCMP1102]	2850.Phatr47663	6.81e-84	269	COG0204@1|root,2S7E7@2759|Eukaryota,2XCFT@2836|Bacillariophyta	2836|Bacillariophyta	I	Alpha/beta hydrolase family	-	-	-	-	-	-	-	-	-	-	-	-	Abhydrolase_6
	OEU22435.1_ribosomal-L29e-protein-family-protein-[Fragilariopsiscylindrus-CCMP1102]	2850.Phatr14269	9.52e-24	91.3	KOG3504@1|root,KOG3504@2759|Eukaryota,2XDI3@2836|Bacillariophyta	2836|Bacillariophyta	J	Belongs to the eukaryotic ribosomal protein eL29 family	-	-	-	ko:K02905	ko03010,map03010	M00177	-	-	br01610,ko00000,ko00001,ko00002,ko03011	-	-	-	Ribosomal_L29e
	OEU22434.1_ERG4_ERG24-domain-containing-protein-[Fragilariopsiscylindrus-CCMP1102]	35128.Thaps33794	3.81e-228	634	KOG1435@1|root,KOG1435@2759|Eukaryota,2XAPX@2836|Bacillariophyta	2836|Bacillariophyta	IT	Ergosterol biosynthesis ERG4/ERG24 family	-	-	1.3.1.21	ko:K00213	ko00100,ko01100,ko01110,map00100,map01100,map01110	M00101	R01451,R01456,R07487,R07492	RC00138	ko00000,ko00001,ko00002,ko01000	-	-	-	ERG4_ERG24
	OEU22433.1_apyrase-[Fragilariopsiscylindrus-CCMP1102]	159749.K0SEM5	6.46e-145	426	KOG4494@1|root,KOG4494@2759|Eukaryota,2XB7Q@2836|Bacillariophyta	2836|Bacillariophyta	F	Apyrase	-	-	3.6.1.6	ko:K12304	ko00230,ko00240,map00230,map00240	-	R00155,R00328,R00961	RC00002	ko00000,ko00001,ko01000	-	-	-	Apyrase
	OEU22432.1_putative-carboxylesterase,-partial-[Fragilariopsiscylindrus-CCMP1102]	2850.Phatr52268	5.22e-92	275	COG0400@1|root,KOG2112@2759|Eukaryota,2XC2J@2836|Bacillariophyta	2836|Bacillariophyta	I	Phospholipase/Carboxylesterase	-	-	3.1.1.5	ko:K06130	ko00564,map00564	-	R02747,R03417	RC00037,RC00094	ko00000,ko00001,ko01000	-	-	-	Abhydrolase_2
	OEU22428.1_hypothetical-protein-FRACYDRAFT_232587-[Fragilariopsiscylindrus-CCMP1102]	2850.Phatr47922	4.12e-136	402	2C1IX@1|root,2SJU6@2759|Eukaryota,2XBK7@2836|Bacillariophyta	2836|Bacillariophyta	-	-	-	-	-	-	-	-	-	-	-	-	-	-	-
	OEU22427.1_hypothetical-protein-FRACYDRAFT_216086-[Fragilariopsiscylindrus-CCMP1102]	2903.EOD26503	1.12e-42	147	2CHGU@1|root,2S3P8@2759|Eukaryota	2759|Eukaryota	S	EF-hand domain pair	-	-	-	-	-	-	-	-	-	-	-	-	EF-hand_1,EF-hand_5,EF-hand_7
	OEU22425.1_hypothetical-protein-FRACYDRAFT_232583-[Fragilariopsiscylindrus-CCMP1102]	2850.Phatr47765	2.61e-75	253	COG0457@1|root,KOG1840@2759|Eukaryota,2XCN1@2836|Bacillariophyta	2836|Bacillariophyta	S	Tetratricopeptide repeat	-	-	-	-	-	-	-	-	-	-	-	-	TPR_12
	OEU22422.1_2-oxoglutarate-dehydrogenase-complex-protein-[Fragilariopsiscylindrus-CCMP1102]	2850.Phatr29016	0	1553	COG0567@1|root,KOG0450@2759|Eukaryota,2XBT2@2836|Bacillariophyta	2836|Bacillariophyta	G	Dehydrogenase E1 component	-	-	1.2.4.2	ko:K00164	ko00020,ko00310,ko00380,ko01100,ko01110,ko01120,ko01130,ko01200,map00020,map00310,map00380,map01100,map01110,map01120,map01130,map01200	M00009,M00011,M00032	R00621,R01933,R01940,R03316,R08549	RC00004,RC00027,RC00627,RC02743,RC02833,RC02883	br01601,ko00000,ko00001,ko00002,ko01000	-	-	-	2-oxogl_dehyd_N,E1_dh,OxoGdeHyase_C,Transket_pyr
	OEU22419.1_hypothetical-protein-FRACYDRAFT_205267-[Fragilariopsiscylindrus-CCMP1102]	35128.Thaps30960	7.27e-66	214	COG5190@1|root,KOG1605@2759|Eukaryota,2XCKS@2836|Bacillariophyta	2836|Bacillariophyta	K	catalytic domain of ctd-like phosphatases	-	-	-	-	-	-	-	-	-	-	-	-	NIF
	OEU22417.1_AAA-domain-containing-protein,-partial-[Fragilariopsiscylindrus-CCMP1102]	2850.Phatr769	4.77e-293	813	COG0464@1|root,KOG0733@2759|Eukaryota,2XEKG@2836|Bacillariophyta	2836|Bacillariophyta	O	Belongs to the AAA ATPase family	-	-	-	ko:K14571	ko03008,map03008	-	-	-	ko00000,ko00001,ko03009	-	-	-	AAA
	OEU22416.1_hypothetical-protein-FRACYDRAFT_205264-[Fragilariopsiscylindrus-CCMP1102]	2850.Phatr14374	3.86e-50	163	COG1813@1|root,KOG3398@2759|Eukaryota,2XCZB@2836|Bacillariophyta	2836|Bacillariophyta	K	Helix-turn-helix domain	-	-	-	ko:K03627	-	-	-	-	ko00000	-	-	-	HTH_3,MBF1
	OEU22415.1_long-chain-acyl-CoA-synthetase-[Fragilariopsiscylindrus-CCMP1102]	35128.Thaps25022	6.25e-242	684	COG1022@1|root,KOG1256@2759|Eukaryota,2XFPU@2836|Bacillariophyta	2836|Bacillariophyta	I	AMP-binding enzyme	-	-	-	-	-	-	-	-	-	-	-	-	AMP-binding
	OEU22414.1_Isochorismatase-hydrolase-[Fragilariopsiscylindrus-CCMP1102]	2850.Phatr18103	2.43e-92	276	COG1335@1|root,2RZ3J@2759|Eukaryota,2XC6N@2836|Bacillariophyta	2836|Bacillariophyta	Q	Isochorismatase family	-	-	-	-	-	-	-	-	-	-	-	-	Isochorismatase
	OEU22409.1_Thioesterase/thiol-ester-dehydrase-isomerase-[Fragilariopsiscylindrus-CCMP1102]	2850.Phatrdraft765	1.74e-105	326	COG1607@1|root,KOG2763@2759|Eukaryota,2XAW5@2836|Bacillariophyta	2836|Bacillariophyta	I	acyl-CoA hydrolase activity	-	-	-	ko:K17361	-	-	-	-	ko00000,ko01000,ko01004	-	-	-	-
	OEU22407.1_hypothetical-protein-FRACYDRAFT_2672.1_[Fragilariopsiscylindrus-CCMP1102]	2850.Phatr37949	6.47e-27	107	KOG3263@1|root,KOG3263@2759|Eukaryota,2XDG3@2836|Bacillariophyta	2836|Bacillariophyta	S	Protein of unknown function (DUF1777)	-	-	-	ko:K12846	ko03040,map03040	M00354	-	-	ko00000,ko00001,ko00002,ko03041	-	-	-	DUF1777
	OEU22406.1_hypothetical-protein-FRACYDRAFT_232562-[Fragilariopsiscylindrus-CCMP1102]	2850.Phatr47590	3.11e-173	515	2EDIZ@1|root,2SJ5T@2759|Eukaryota,2XBS3@2836|Bacillariophyta	2836|Bacillariophyta	S	Bacterial low temperature requirement A protein (LtrA)	-	-	-	-	-	-	-	-	-	-	-	-	LtrA
	OEU22405.1_hypothetical-protein-FRACYDRAFT_2325.1_[Fragilariopsiscylindrus-CCMP1102]	227086.JGI_V11_84877	1.19e-33	126	COG0170@1|root,KOG4453@2759|Eukaryota	2759|Eukaryota	I	phytol kinase activity	-	-	2.7.1.182,2.7.1.216	ko:K15892,ko:K18678	ko00900,ko01130,map00900,map01130	-	R09849,R10659	RC00002,RC00017	ko00000,ko00001,ko01000	-	-	-	-
	OEU22403.1_hypothetical-protein-FRACYDRAFT_177644-[Fragilariopsiscylindrus-CCMP1102]	2850.Phatr32219	5.01e-65	207	2C1G4@1|root,2S3K1@2759|Eukaryota,2XCB1@2836|Bacillariophyta	2836|Bacillariophyta	-	-	-	-	-	-	-	-	-	-	-	-	-	-	-
	OEU22398.1_DEAD-domain-containing-protein,-partial-[Fragilariopsiscylindrus-CCMP1102]	2850.Phatr14161	3.47e-176	515	COG0513@1|root,KOG0348@2759|Eukaryota,2XBMN@2836|Bacillariophyta	2836|Bacillariophyta	A	DUF4217	-	-	3.6.4.13	ko:K14806	-	-	-	-	ko00000,ko01000,ko01009,ko03009	-	-	-	DEAD,DUF4217,Helicase_C
	OEU22397.1_kinase-like-protein-[Fragilariopsiscylindrus-CCMP1102]	2850.Phatr47698	7.46e-146	439	COG0515@1|root,KOG0192@2759|Eukaryota,2XFDG@2836|Bacillariophyta	2836|Bacillariophyta	T	Protein tyrosine kinase	-	-	-	-	-	-	-	-	-	-	-	-	-
	OEU22396.1_hypothetical-protein-FRACYDRAFT_2325.1_[Fragilariopsiscylindrus-CCMP1102]	159749.K0SZG4	2e-16	80.9	2E73R@1|root,2SDRC@2759|Eukaryota,2XHCJ@2836|Bacillariophyta	2836|Bacillariophyta	-	-	-	-	-	-	-	-	-	-	-	-	-	-	-
	OEU22395.1_P-type-ATPase-[Fragilariopsiscylindrus-CCMP1102]	2850.Phatr23629	0	1092	COG0474@1|root,KOG0202@2759|Eukaryota,2XAZP@2836|Bacillariophyta	2836|Bacillariophyta	P	Belongs to the cation transport ATPase (P-type) (TC 3.A.3) family	-	-	-	-	-	-	-	-	-	-	-	-	Cation_ATPase,Cation_ATPase_C,Cation_ATPase_N,E1-E2_ATPase,Hydrolase
	OEU22394.1_alpha/beta-hydrolase-[Fragilariopsiscylindrus-CCMP1102]	2850.Phatr21912	2.72e-104	311	COG0596@1|root,KOG2382@2759|Eukaryota,2XC6K@2836|Bacillariophyta	2836|Bacillariophyta	S	PGAP1-like protein	-	-	-	-	-	-	-	-	-	-	-	-	Abhydrolase_1
	OEU22393.1_hypothetical-protein-FRACYDRAFT_223427-[Fragilariopsiscylindrus-CCMP1102]	2850.Phatr47722	1.75e-105	332	2EI3Q@1|root,2SNM3@2759|Eukaryota	2759|Eukaryota	-	-	-	-	-	-	-	-	-	-	-	-	-	-	-
	OEU22392.1_hypothetical-protein-FRACYDRAFT_179353-[Fragilariopsiscylindrus-CCMP1102]	2850.Phatr48405	1.35e-81	262	29WS3@1|root,2RXQ6@2759|Eukaryota,2XBUN@2836|Bacillariophyta	2836|Bacillariophyta	-	-	-	-	-	-	-	-	-	-	-	-	-	-	-
	OEU22387.1_NAD(P)-binding-protein-[Fragilariopsiscylindrus-CCMP1102]	112098.XP_008621120.1	8.24e-33	129	COG1028@1|root,KOG0725@2759|Eukaryota	2759|Eukaryota	IQ	oxidation-reduction process	PTR1	GO:0003674,GO:0003824,GO:0004799,GO:0006725,GO:0006807,GO:0006950,GO:0006979,GO:0008150,GO:0008152,GO:0008168,GO:0009987,GO:0016491,GO:0016645,GO:0016646,GO:0016740,GO:0016741,GO:0019889,GO:0032259,GO:0033554,GO:0034599,GO:0042083,GO:0042221,GO:0042558,GO:0044237,GO:0046483,GO:0047040,GO:0050896,GO:0051716,GO:0055114,GO:0070887,GO:0071704,GO:1901360,GO:1901564	1.3.1.10,1.3.1.9,1.5.1.33	ko:K00208,ko:K03793	ko00061,ko00333,ko00780,ko01100,ko01130,ko01212,map00061,map00333,map00780,map01100,map01130,map01212	M00083,M00572	R01404,R04429,R04430,R04724,R04725,R04955,R04956,R04958,R04959,R04961,R04962,R04966,R04967,R04969,R04970,R07765,R10118,R10122,R11671	RC00052,RC00076,RC00120	ko00000,ko00001,ko00002,ko01000,ko01004	-	-	-	adh_short_C2
	OEU22386.1_putative-sterol-C5(6)-desaturase,-partial-[Fragilariopsiscylindrus-CCMP1102]	2850.Phatr14208	3.97e-123	356	COG3000@1|root,KOG0872@2759|Eukaryota	2759|Eukaryota	I	C-5 sterol desaturase activity	SC5D	GO:0000139,GO:0000248,GO:0003674,GO:0003824,GO:0005488,GO:0005506,GO:0005575,GO:0005622,GO:0005623,GO:0005737,GO:0005783,GO:0005788,GO:0005789,GO:0005794,GO:0006066,GO:0006082,GO:0006629,GO:0006631,GO:0006694,GO:0006695,GO:0006696,GO:0008150,GO:0008152,GO:0008202,GO:0008203,GO:0008204,GO:0008610,GO:0009058,GO:0009889,GO:0009987,GO:0012505,GO:0016020,GO:0016021,GO:0016125,GO:0016126,GO:0016128,GO:…	1.14.19.20	ko:K00227	ko00100,ko01100,ko01110,ko01130,map00100,map01100,map01110,map01130	M00101,M00102	R07215,R07486,R07491,R07505	RC00904	ko00000,ko00001,ko00002,ko01000	-	-	-	FA_hydroxylase
	OEU22383.1_kinase-like-protein-[Fragilariopsiscylindrus-CCMP1102]	2850.Phatr54760	1.86e-50	178	COG0515@1|root,KOG0192@2759|Eukaryota,2XGFS@2836|Bacillariophyta	2836|Bacillariophyta	T	Protein tyrosine kinase	-	-	-	-	-	-	-	-	-	-	-	-	Pkinase
	OEU22382.1_ubiquitin-conjugating-enzyme-[Fragilariopsiscylindrus-CCMP1102]	35128.Thaps23095	5.01e-81	244	COG5078@1|root,KOG0417@2759|Eukaryota,2XC79@2836|Bacillariophyta	2836|Bacillariophyta	O	Belongs to the ubiquitin-conjugating enzyme family	-	-	2.3.2.23	ko:K10689	-	-	-	-	ko00000,ko01000,ko04121	-	-	-	UQ_con
	OEU22381.1_hypothetical-protein-FRACYDRAFT_273868-[Fragilariopsiscylindrus-CCMP1102]	35128.Thaps22673	5.25e-29	110	2CU1M@1|root,2RISR@2759|Eukaryota,2XGPQ@2836|Bacillariophyta	2836|Bacillariophyta	-	-	-	-	-	-	-	-	-	-	-	-	-	-	-
	OEU22373.1_hypothetical-protein-FRACYDRAFT_178285-[Fragilariopsiscylindrus-CCMP1102]	159749.K0R1R6	6.56e-101	318	2CNWF@1|root,2QYCA@2759|Eukaryota,2XFZH@2836|Bacillariophyta	2836|Bacillariophyta	S	Glycosyltransferase WbsX	-	-	-	-	-	-	-	-	-	-	-	-	Glyco_hydro_99
	OEU22370.1_putative-phosphomannomutase-[Fragilariopsiscylindrus-CCMP1102]	35128.Thaps22301	2.72e-143	408	COG0561@1|root,KOG3189@2759|Eukaryota,2XAJQ@2836|Bacillariophyta	2836|Bacillariophyta	I	Involved in the synthesis of the GDP-mannose and dolichol-phosphate-mannose required for a number of critical mannosyl transfer reactions	PMM1	-	5.4.2.8	ko:K17497	ko00051,ko00520,ko01100,ko01110,ko01130,map00051,map00520,map01100,map01110,map01130	M00114	R01818	RC00408	ko00000,ko00001,ko00002,ko01000	-	-	-	PMM
	OEU22367.1_GTP-cyclohydrolase-I-[Fragilariopsiscylindrus-CCMP1102]	2850.Phatr21868	2.34e-99	291	COG0302@1|root,KOG2698@2759|Eukaryota,2XBRQ@2836|Bacillariophyta	2836|Bacillariophyta	H	GTP cyclohydrolase I	-	-	3.5.4.16	ko:K01495	ko00790,ko01100,map00790,map01100	M00126,M00841,M00842,M00843	R00428,R04639,R05046,R05048	RC00263,RC00294,RC00323,RC00945,RC01188	ko00000,ko00001,ko00002,ko01000	-	-	-	GTP_cyclohydroI
	OEU22363.1_hypothetical-protein-FRACYDRAFT_155194,-partial-[Fragilariopsiscylindrus-CCMP1102]	35128.Thaps262977	4.77e-47	152	COG0633@1|root,2S5MT@2759|Eukaryota,2XDAN@2836|Bacillariophyta	2836|Bacillariophyta	C	2Fe-2S iron-sulfur cluster binding domain	-	-	-	-	-	-	-	-	-	-	-	-	Fer2
	OEU22360.1_SRP54-domain-containing-protein-[Fragilariopsiscylindrus-CCMP1102]	2850.Phatr14212	3.14e-128	377	COG0552@1|root,KOG0781@2759|Eukaryota,2XB09@2836|Bacillariophyta	2836|Bacillariophyta	U	SRP54-type protein, GTPase domain	-	-	-	ko:K13431	ko03060,map03060	-	-	-	ko00000,ko00001,ko02044	3.A.5.8	-	-	SRP54,SRP54_N
	OEU22359.1_snare-like-protein-[Fragilariopsiscylindrus-CCMP1102]	2850.Phatr51073	3.09e-104	305	COG5143@1|root,KOG0861@2759|Eukaryota,2XB01@2836|Bacillariophyta	2836|Bacillariophyta	U	Regulated-SNARE-like domain	-	-	-	ko:K08516	ko04130,ko04138,map04130,map04138	-	-	-	ko00000,ko00001,ko04131	-	-	-	Longin,Synaptobrevin
	OEU22358.1_hypothetical-protein-FRACYDRAFT_223410-[Fragilariopsiscylindrus-CCMP1102]	2850.Phatr47607	1.54e-106	332	2CMP7@1|root,2QR5X@2759|Eukaryota	2759|Eukaryota	S	Protein kinase C conserved region 2 (CalB)	-	-	-	-	-	-	-	-	-	-	-	-	C2
	OEU22356.1_hypothetical-protein-FRACYDRAFT_232509-[Fragilariopsiscylindrus-CCMP1102]	313628.LNTAR_01245	3.27e-104	317	COG3345@1|root,COG3345@2|Bacteria	2|Bacteria	G	alpha-galactosidase	rafA	-	3.2.1.22	ko:K07407	ko00052,ko00561,ko00600,ko00603,map00052,map00561,map00600,map00603	-	R01101,R01103,R01104,R01194,R01329,R02926,R03634,R04019,R04470,R05549,R05961,R06091	RC00049,RC00059,RC00451	ko00000,ko00001,ko01000	-	-	-	Glyco_hydro_36C,Glyco_hydro_36N,Melibiase,SASA
	OEU22355.1_60S-ribosomal-protein-L12A-[Fragilariopsiscylindrus-CCMP1102]	2850.Phatr28979	7.21e-97	283	COG0080@1|root,KOG0886@2759|Eukaryota,2XAJ0@2836|Bacillariophyta	2836|Bacillariophyta	J	Belongs to the universal ribosomal protein uL11 family	-	-	-	ko:K02870	ko03010,map03010	M00177	-	-	br01610,ko00000,ko00001,ko00002,ko03011	-	-	-	Ribosomal_L11,Ribosomal_L11_N
	OEU22354.1_hypothetical-protein-FRACYDRAFT_267256-[Fragilariopsiscylindrus-CCMP1102]	35128.Thaps6802	8.81e-27	107	2CX5Z@1|root,2RWD5@2759|Eukaryota,2XDMX@2836|Bacillariophyta	2836|Bacillariophyta	-	-	-	-	-	-	-	-	-	-	-	-	-	-	-
	OEU22353.1_DEAD-domain-containing-protein-[Fragilariopsiscylindrus-CCMP1102]	2850.Phatr28984	1.01e-218	618	COG0513@1|root,KOG0330@2759|Eukaryota,2XBQW@2836|Bacillariophyta	2836|Bacillariophyta	A	Belongs to the DEAD box helicase family	-	-	3.6.4.13	ko:K14777	-	-	-	-	ko00000,ko01000,ko03009	-	-	-	DEAD,Helicase_C
	OEU22352.1_SNF2_N-domain-containing-protein,-partial-[Fragilariopsiscylindrus-CCMP1102]	248742.XP_005644317.1	1.86e-163	487	COG0553@1|root,KOG0385@2759|Eukaryota,37Q2M@33090|Viridiplantae,34H9E@3041|Chlorophyta	3041|Chlorophyta	A	SNF2 family N-terminal domain	-	-	-	ko:K11654	-	-	-	-	ko00000,ko01000,ko03021,ko03036	-	-	-	Helicase_C,SNF2_N,zf-CW
	OEU22351.1_cysteine-proteinase-[Fragilariopsiscylindrus-CCMP1102]	248742.XP_005645353.1	7.75e-104	319	KOG1868@1|root,KOG1868@2759|Eukaryota,388JX@33090|Viridiplantae,34PAA@3041|Chlorophyta	3041|Chlorophyta	O	Ubiquitin carboxyl-terminal hydrolase	-	-	3.4.19.12	ko:K11839	ko04137,ko04144,ko04934,map04137,map04144,map04934	-	-	-	ko00000,ko00001,ko01000,ko01002,ko04121,ko04131	-	-	-	UCH
	OEU22350.1_hypothetical-protein-FRACYDRAFT_179445-[Fragilariopsiscylindrus-CCMP1102]	2850.Phatr38005	1.01e-154	469	COG1063@1|root,2REAB@2759|Eukaryota,2XFPH@2836|Bacillariophyta	2836|Bacillariophyta	E	L-threonine 3-dehydrogenase activity	-	-	-	-	-	-	-	-	-	-	-	-	-
	OEU22349.1_DnaJ-domain-containing-protein-[Fragilariopsiscylindrus-CCMP1102]	2850.Phatr47726	5.34e-107	339	KOG0724@1|root,KOG0724@2759|Eukaryota,2XADH@2836|Bacillariophyta	2836|Bacillariophyta	O	SANT SWI3, ADA2, N-CoR and TFIIIB'' DNA-binding domains	-	-	-	ko:K09522	-	-	-	-	ko00000,ko03110	-	-	-	DnaJ,Myb_DNA-binding
	OEU22348.1_peptide-chain-release-factor-2-[Fragilariopsiscylindrus-CCMP1102]	2850.Phatr21873	3.18e-146	427	COG0216@1|root,KOG2726@2759|Eukaryota,2XFFH@2836|Bacillariophyta	2836|Bacillariophyta	J	PCRF	-	-	-	-	-	-	-	-	-	-	-	-	PCRF,RF-1
	OEU22347.1_single-hybrid-motif-containing-protein-[Fragilariopsiscylindrus-CCMP1102]	2850.Phatr38009	8.04e-49	167	COG0508@1|root,KOG0557@2759|Eukaryota,2XCU5@2836|Bacillariophyta	2836|Bacillariophyta	C	Biotin-requiring enzyme	-	-	2.3.1.12	ko:K00627	ko00010,ko00020,ko00620,ko01100,ko01110,ko01120,ko01130,ko01200,map00010,map00020,map00620,map01100,map01110,map01120,map01130,map01200	M00307	R00209,R02569	RC00004,RC02742,RC02857	br01601,ko00000,ko00001,ko00002,ko01000	-	-	-	Biotin_lipoyl
	OEU22346.1_hypothetical-protein-FRACYDRAFT_267254-[Fragilariopsiscylindrus-CCMP1102]	159749.K0T6A1	1.87e-29	127	2C1H0@1|root,2SNBR@2759|Eukaryota,2XFUE@2836|Bacillariophyta	2836|Bacillariophyta	S	Domain present in PSD-95, Dlg, and ZO-1/2.	-	-	-	-	-	-	-	-	-	-	-	-	-
	OEU22343.1_hypothetical-protein-FRACYDRAFT_273855-[Fragilariopsiscylindrus-CCMP1102]	2850.Phatr47700	2.08e-97	295	2BJXQ@1|root,2S1HE@2759|Eukaryota,2XBZG@2836|Bacillariophyta	2836|Bacillariophyta	S	STIMATE family	-	-	-	-	-	-	-	-	-	-	-	-	STIMATE
	OEU22342.1_hypothetical-protein-FRACYDRAFT_223400-[Fragilariopsiscylindrus-CCMP1102]	159749.K0RFD0	3.84e-49	165	2B4VH@1|root,2RRB5@2759|Eukaryota,2XH8U@2836|Bacillariophyta	2836|Bacillariophyta	-	-	-	-	-	-	-	-	-	-	-	-	-	-	-
	OEU22340.1_DAGK_acc-domain-containing-protein-[Fragilariopsiscylindrus-CCMP1102]	2850.Phatr14202	9.48e-169	482	KOG1169@1|root,KOG1169@2759|Eukaryota,2XE5X@2836|Bacillariophyta	2836|Bacillariophyta	IT	Diacylglycerol kinase catalytic domain (presumed)	-	-	2.7.1.107	ko:K00901	ko00561,ko00564,ko01100,ko01110,ko04070,ko04072,ko05231,map00561,map00564,map01100,map01110,map04070,map04072,map05231	-	R02240	RC00002,RC00017	ko00000,ko00001,ko01000	-	-	-	DAGK_acc,DAGK_cat
	OEU22337.1_SBF-domain-containing-protein-[Fragilariopsiscylindrus-CCMP1102]	35128.Thaps8416	7.79e-73	232	COG0385@1|root,KOG2718@2759|Eukaryota	2759|Eukaryota	J	bile acid:sodium symporter activity	BASS2	GO:0003674,GO:0005215,GO:0005342,GO:0005575,GO:0005622,GO:0005623,GO:0005737,GO:0006810,GO:0006811,GO:0006820,GO:0006848,GO:0006849,GO:0008028,GO:0008150,GO:0008509,GO:0008514,GO:0009507,GO:0009526,GO:0009534,GO:0009536,GO:0009579,GO:0009941,GO:0015075,GO:0015318,GO:0015711,GO:0015718,GO:0015849,GO:0022857,GO:0031967,GO:0031975,GO:0031976,GO:0031984,GO:0034220,GO:0043226,GO:0043227,GO:0043229,GO:…	-	ko:K03453	-	-	-	-	ko00000	2.A.28	-	-	SBF
	OEU22336.1_5-methylaminomethyl-2-thiouridylate-methyltransferase-[Fragilariopsiscylindrus-CCMP1102]	2850.Phatr3425	1.93e-87	280	COG0482@1|root,KOG2805@2759|Eukaryota,2XBI5@2836|Bacillariophyta	2836|Bacillariophyta	J	tRNA methyl transferase	-	-	2.8.1.14	ko:K21027	-	-	-	-	ko00000,ko01000,ko03016	-	-	-	tRNA_Me_trans
	OEU22335.1_beta-Ig-H3/Fasciclin,-partial-[Fragilariopsiscylindrus-CCMP1102]	1121931.AUHG01000011_gene2159	3.55e-26	107	COG2335@1|root,COG2335@2|Bacteria,4NH49@976|Bacteroidetes,1HXZS@117743|Flavobacteriia	976|Bacteroidetes	M	Secreted and surface protein containing fasciclin-like repeats	-	-	-	-	-	-	-	-	-	-	-	-	Fasciclin
	OEU22334.1_Fasciclin-domain-containing-protein,-partial-[Fragilariopsiscylindrus-CCMP1102]	1313172.YM304_40300	1.45e-31	126	COG2335@1|root,COG2335@2|Bacteria,2GJC2@201174|Actinobacteria	201174|Actinobacteria	M	Fasciclin	mpt	GO:0005575,GO:0005576,GO:0005615,GO:0005623,GO:0005886,GO:0008150,GO:0009605,GO:0009607,GO:0016020,GO:0030288,GO:0030313,GO:0031975,GO:0042597,GO:0043207,GO:0044403,GO:0044419,GO:0044421,GO:0044464,GO:0050896,GO:0051701,GO:0051704,GO:0051707,GO:0052173,GO:0052200,GO:0052564,GO:0052572,GO:0071944,GO:0075136	-	-	-	-	-	-	-	-	-	-	Fasciclin
	OEU22333.1_Fasciclin-domain-containing-protein,-partial-[Fragilariopsiscylindrus-CCMP1102]	1313172.YM304_40300	1.36e-31	126	COG2335@1|root,COG2335@2|Bacteria,2GJC2@201174|Actinobacteria	201174|Actinobacteria	M	Fasciclin	mpt	GO:0005575,GO:0005576,GO:0005615,GO:0005623,GO:0005886,GO:0008150,GO:0009605,GO:0009607,GO:0016020,GO:0030288,GO:0030313,GO:0031975,GO:0042597,GO:0043207,GO:0044403,GO:0044419,GO:0044421,GO:0044464,GO:0050896,GO:0051701,GO:0051704,GO:0051707,GO:0052173,GO:0052200,GO:0052564,GO:0052572,GO:0071944,GO:0075136	-	-	-	-	-	-	-	-	-	-	Fasciclin
	OEU22332.1_NFasciclin-like-protein,-partial-[Fragilariopsiscylindrus-CCMP1102]	1449335.JQLG01000004_gene761	3.51e-31	118	COG2335@1|root,COG2335@2|Bacteria,1VDJ1@1239|Firmicutes,4HG07@91061|Bacilli,27G5P@186828|Carnobacteriaceae	91061|Bacilli	M	Four repeated domains in the Fasciclin I family of proteins, present in many other contexts.	-	-	-	-	-	-	-	-	-	-	-	-	Fasciclin
	OEU22331.1_P-loop-containing-nucleoside-triphosphate-hydrolase-protein,-partial-[Fragilariopsiscylindrus-CCMP1102]	2850.Phatr47730	1.43e-205	605	COG1193@1|root,2QRQR@2759|Eukaryota,2XAAI@2836|Bacillariophyta	2836|Bacillariophyta	U	DNA-binding domain of DNA mismatch repair MUTS family	-	-	-	-	-	-	-	-	-	-	-	-	MutS_V,Smr
	OEU22330.1_hypothetical-protein-FRACYDRAFT_216056-[Fragilariopsiscylindrus-CCMP1102]	2850.Phatr47579	2.26e-57	190	2CPJ9@1|root,2R1VP@2759|Eukaryota,2XFW7@2836|Bacillariophyta	2836|Bacillariophyta	S	Protein of unknown function (DUF3119)	-	-	-	-	-	-	-	-	-	-	-	-	DUF3119
	OEU22329.1_hypothetical-protein-FRACYDRAFT_267247-[Fragilariopsiscylindrus-CCMP1102]	159749.K0SWG3	5.41e-82	255	2ETTK@1|root,2SW2X@2759|Eukaryota	2759|Eukaryota	-	-	-	-	-	-	-	-	-	-	-	-	-	-	-
	OEU22328.1_MMR_HSR1-domain-containing-protein,-partial-[Fragilariopsiscylindrus-CCMP1102]	112098.XP_008615147.1	6.36e-30	115	COG0218@1|root,KOG2486@2759|Eukaryota	2759|Eukaryota	V	GTP binding	-	-	-	-	-	-	-	-	-	-	-	-	MMR_HSR1
	OEU22327.1_LexA/Signal-peptidase,-partial-[Fragilariopsiscylindrus-CCMP1102]	2850.Phatr47594	1.35e-44	162	COG0681@1|root,KOG0171@2759|Eukaryota,2XGGD@2836|Bacillariophyta	2836|Bacillariophyta	I	Mitochondrial inner membrane protease subunit	-	-	-	-	-	-	-	-	-	-	-	-	-
	OEU22325.1_hypothetical-protein-FRACYDRAFT_259030-[Fragilariopsiscylindrus-CCMP1102]	2850.Phatr37885	8.14e-59	199	KOG2352@1|root,KOG2352@2759|Eukaryota,2XDX3@2836|Bacillariophyta	2836|Bacillariophyta	S	methyltransferase activity	-	-	-	-	-	-	-	-	-	-	-	-	-
	OEU22324.1_FolC-bifunctional-protein-[Fragilariopsiscylindrus-CCMP1102]	2850.Phatr47685	7.18e-157	464	COG0285@1|root,KOG2525@2759|Eukaryota,2XAPS@2836|Bacillariophyta	2836|Bacillariophyta	H	tetrahydrofolylpolyglutamate synthase activity	-	-	6.3.2.12,6.3.2.17	ko:K11754	ko00790,ko01100,map00790,map01100	M00126,M00841	R00942,R02237,R04241	RC00064,RC00090,RC00162	ko00000,ko00001,ko00002,ko01000	-	-	-	Mur_ligase_M
	OEU22323.1_S-adenosyl-L-methionine-dependent-methyltransferase,-partial-[Fragilariopsiscylindrus-CCMP1102]	35128.Thaps36735	8.34e-33	120	KOG2352@1|root,KOG2352@2759|Eukaryota,2XH95@2836|Bacillariophyta	2836|Bacillariophyta	S	Methyltransferase domain	-	-	-	-	-	-	-	-	-	-	-	-	-
	OEU22322.1_WD40-repeat-like-protein-[Fragilariopsiscylindrus-CCMP1102]	2850.Phatr14176	1.92e-158	463	KOG0296@1|root,KOG0296@2759|Eukaryota,2XAW3@2836|Bacillariophyta	2836|Bacillariophyta	S	WD domain, G-beta repeat	-	-	-	-	-	-	-	-	-	-	-	-	WD40
	OEU22320.1_NADH-quinone-oxidoreductase-[Fragilariopsiscylindrus-CCMP1102]	2850.Phatr14260	4.22e-74	229	COG1143@1|root,KOG3256@2759|Eukaryota,2XE99@2836|Bacillariophyta	2836|Bacillariophyta	C	4Fe-4S dicluster domain	-	-	1.6.5.3,1.6.99.3	ko:K03941	ko00190,ko01100,ko04714,ko04723,ko04932,ko05010,ko05012,ko05016,map00190,map01100,map04714,map04723,map04932,map05010,map05012,map05016	M00143	R11945	RC00061	ko00000,ko00001,ko00002,ko01000	3.D.1.6	-	-	Fer4
	OEU22318.1_hypothetical-protein-FRACYDRAFT_232473-[Fragilariopsiscylindrus-CCMP1102]	38654.XP_006015158.1	3e-08	64.3	COG5391@1|root,KOG2273@2759|Eukaryota,38H15@33154|Opisthokonta,3BCVZ@33208|Metazoa,3CTVM@33213|Bilateria,4879P@7711|Chordata,494E8@7742|Vertebrata	33208|Metazoa	U	Sorting nexin 7	SNX7	GO:0003674,GO:0005488,GO:0005543,GO:0005575,GO:0005622,GO:0005623,GO:0005737,GO:0005768,GO:0006810,GO:0006897,GO:0006996,GO:0008150,GO:0008289,GO:0009987,GO:0012505,GO:0016020,GO:0016043,GO:0016050,GO:0016192,GO:0019898,GO:0031410,GO:0031982,GO:0035091,GO:0043167,GO:0043168,GO:0043226,GO:0043227,GO:0043229,GO:0044424,GO:0044425,GO:0044444,GO:0044464,GO:0051179,GO:0051234,GO:0071840,GO:0097708,GO:…	3.4.11.18	ko:K01265,ko:K17921	-	-	-	-	ko00000,ko01000,ko01002	-	-	-	PX,Vps5
	OEU22312.1_DNA-ligase/mRNA-capping-enzyme-[Fragilariopsiscylindrus-CCMP1102]	2850.Phatr10585	4.11e-125	370	COG1793@1|root,KOG0967@2759|Eukaryota,2XA5Q@2836|Bacillariophyta	2759|Eukaryota	L	ATP dependent DNA ligase C terminal region	-	-	6.5.1.1,6.5.1.6,6.5.1.7	ko:K10747	ko03030,ko03410,ko03420,ko03430,map03030,map03410,map03420,map03430	-	R00381,R00382,R10822,R10823	RC00005	ko00000,ko00001,ko01000,ko03032,ko03400	-	-	-	DNA_ligase_A_C,DNA_ligase_A_M,DNA_ligase_A_N,FYVE
	OEU22311.1_trypsin-like-serine-protease-[Fragilariopsiscylindrus-CCMP1102]	8083.ENSXMAP00000012171	1.17e-33	135	COG5640@1|root,KOG3627@2759|Eukaryota,39U11@33154|Opisthokonta,3BDTB@33208|Metazoa,3D0T5@33213|Bilateria,482CU@7711|Chordata,48ZVH@7742|Vertebrata,49QD9@7898|Actinopterygii	33208|Metazoa	E	Transmembrane protease serine 9-like	-	-	-	ko:K09628	-	-	-	-	ko00000,ko01000,ko01002	-	-	-	Trypsin
	OEU22310.1_hypothetical-protein-FRACYDRAFT_166366,-partial-[Fragilariopsiscylindrus-CCMP1102]	2850.Phatr47745	2.38e-104	328	2EJN7@1|root,2SPSN@2759|Eukaryota,2XES8@2836|Bacillariophyta	2836|Bacillariophyta	-	-	-	-	-	-	-	-	-	-	-	-	-	-	-
	OEU22305.1_protein-serine/threonine-phosphatase-2C,-partial-[Fragilariopsiscylindrus-CCMP1102]	2850.Phatr3834	5.27e-98	293	COG0631@1|root,KOG0698@2759|Eukaryota,2XC0V@2836|Bacillariophyta	2836|Bacillariophyta	T	Sigma factor PP2C-like phosphatases	-	-	-	-	-	-	-	-	-	-	-	-	PP2C
	OEU22303.1_DUF1279-domain-containing-protein-[Fragilariopsiscylindrus-CCMP1102]	159749.K0R5W8	2.08e-59	190	KOG4526@1|root,KOG4526@2759|Eukaryota,2XCQI@2836|Bacillariophyta	2836|Bacillariophyta	S	Protein of unknown function (DUF1279)	-	-	-	-	-	-	-	-	-	-	-	-	DUF1279
	OEU22302.1_Arf-GTPase-activating-protein,-partial-[Fragilariopsiscylindrus-CCMP1102]	2850.Phatr21791	1.15e-77	236	COG5347@1|root,KOG0703@2759|Eukaryota,2XCEA@2836|Bacillariophyta	2836|Bacillariophyta	T	Putative GTP-ase activating proteins for the small GTPase, ARF	-	-	-	ko:K12486	ko04144,map04144	-	-	-	ko00000,ko00001,ko04131	-	-	-	ArfGap
	OEU22300.1_acyl-CoA-N-acyltransferase-[Fragilariopsiscylindrus-CCMP1102]	2850.Phatr14339	2.87e-48	165	COG0456@1|root,KOG3235@2759|Eukaryota,2XGSP@2836|Bacillariophyta	2836|Bacillariophyta	S	FR47-like protein	-	-	-	-	-	-	-	-	-	-	-	-	Acetyltransf_1
	OEU22299.1_multispanning-membrane-protein-like-protein-[Fragilariopsiscylindrus-CCMP1102]	35128.Thaps24735	0	979	KOG1278@1|root,KOG1278@2759|Eukaryota,2XAAS@2836|Bacillariophyta	2836|Bacillariophyta	U	Belongs to the nonaspanin (TM9SF) (TC 9.A.2) family	-	-	-	ko:K17086	-	-	-	-	ko00000,ko04147	-	-	-	EMP70
	OEU22298.1_EF-hand-[Fragilariopsiscylindrus-CCMP1102]	2850.Phatr1745	1.19e-215	601	KOG2562@1|root,KOG2562@2759|Eukaryota,2XB0E@2836|Bacillariophyta	2836|Bacillariophyta	A	EF-hand domain pair	-	-	-	ko:K11583	ko03015,ko04071,ko04151,ko04152,ko04261,ko04728,ko05165,map03015,map04071,map04151,map04152,map04261,map04728,map05165	-	-	-	ko00000,ko00001,ko01009,ko03036	-	-	-	EF-hand_7
	OEU22297.1_S10_plectin-domain-containing-protein-[Fragilariopsiscylindrus-CCMP1102]	2850.Phatr27851	5.01e-65	201	COG5045@1|root,KOG3344@2759|Eukaryota,2XCJ5@2836|Bacillariophyta	2836|Bacillariophyta	J	Plectin/S10 domain	-	-	-	ko:K02947	ko03010,map03010	M00177	-	-	br01610,ko00000,ko00001,ko00002,ko03011	-	-	-	S10_plectin
	OEU22296.1_hypothetical-protein-FRACYDRAFT_179515-[Fragilariopsiscylindrus-CCMP1102]	2850.Phatr21794	6.26e-200	560	KOG0290@1|root,KOG0290@2759|Eukaryota,2XAAF@2836|Bacillariophyta	2836|Bacillariophyta	S	WD domain, G-beta repeat	-	-	-	ko:K11805	-	-	-	-	ko00000,ko04121	-	-	-	WD40
	OEU22293.1_hypothetical-protein-FRACYDRAFT_1793.1_[Fragilariopsiscylindrus-CCMP1102]	44056.XP_009032572.1	1.93e-33	124	2DNS6@1|root,2S67T@2759|Eukaryota	2759|Eukaryota	S	NUDIX domain	-	-	-	-	-	-	-	-	-	-	-	-	NUDIX
	OEU22292.1_hypothetical-protein-FRACYDRAFT_150757,-partial-[Fragilariopsiscylindrus-CCMP1102]	159749.K0RW08	3.06e-53	186	2F5GT@1|root,2T6HJ@2759|Eukaryota,2XFHZ@2836|Bacillariophyta	2836|Bacillariophyta	-	-	-	-	-	-	-	-	-	-	-	-	-	-	-
	OEU22291.1_Apeh-protein-[Fragilariopsiscylindrus-CCMP1102]	159749.K0TFK3	5.16e-82	267	COG1506@1|root,KOG2100@2759|Eukaryota,2XBVC@2836|Bacillariophyta	2836|Bacillariophyta	O	Prolyl oligopeptidase family	-	-	3.4.19.1	ko:K01303	-	-	-	-	ko00000,ko01000,ko01002	-	-	-	Peptidase_S9
	OEU22290.1_DsbD-domain-containing-protein-[Fragilariopsiscylindrus-CCMP1102]	2850.Phatr54791	4.38e-115	345	COG0785@1|root,2QR2K@2759|Eukaryota,2XCG9@2836|Bacillariophyta	2836|Bacillariophyta	O	Cytochrome C biogenesis protein transmembrane region	-	-	-	-	-	-	-	-	-	-	-	-	DsbD
	OEU22288.1_hypothetical-protein-FRACYDRAFT_178655-[Fragilariopsiscylindrus-CCMP1102]	2850.Phatr45285	4e-160	478	2CMK1@1|root,2QQM8@2759|Eukaryota,2XAQS@2836|Bacillariophyta	2836|Bacillariophyta	S	HOOK protein	-	-	-	ko:K16536	-	-	-	-	ko00000,ko03036,ko04812	-	-	-	HOOK
	OEU22287.1_hypothetical-protein-FRACYDRAFT_267226-[Fragilariopsiscylindrus-CCMP1102]	35128.Thaps39278	2.18e-107	312	COG0636@1|root,KOG0233@2759|Eukaryota,2XBAT@2836|Bacillariophyta	2836|Bacillariophyta	P	Belongs to the V-ATPase proteolipid subunit family	-	-	-	ko:K03661	ko00190,ko01100,ko04142,ko04145,ko04721,ko05110,ko05120,ko05152,ko05323,map00190,map01100,map04142,map04145,map04721,map05110,map05120,map05152,map05323	M00160	-	-	ko00000,ko00001,ko00002	3.A.2.2	-	-	ATP-synt_C
	OEU22286.1_IWS1_C-domain-containing-protein-[Fragilariopsiscylindrus-CCMP1102]	2850.Phatr45278	1.26e-136	410	COG5139@1|root,KOG1793@2759|Eukaryota,2XBVR@2836|Bacillariophyta	2836|Bacillariophyta	K	TFIIS helical bundle-like domain	-	-	-	ko:K17498	-	-	-	-	ko00000,ko03021	-	-	-	Med26
	OEU22283.1_hypothetical-protein-FRACYDRAFT_179720,-partial-[Fragilariopsiscylindrus-CCMP1102]	2850.Phatr44060	1.53e-22	97.4	2C0FD@1|root,2SQ5N@2759|Eukaryota,2XFDN@2836|Bacillariophyta	2836|Bacillariophyta	-	-	-	-	-	-	-	-	-	-	-	-	-	-	-
	OEU22281.1_V-type-ATPase-16-kDa-proteolipid-subunit-[Fragilariopsiscylindrus-CCMP1102]	2850.Phatr21882	7.94e-97	284	COG0636@1|root,KOG0232@2759|Eukaryota,2XCUP@2836|Bacillariophyta	2836|Bacillariophyta	C	Proton-conducting pore forming subunit of the membrane integral V0 complex of vacuolar ATPase. V-ATPase is responsible for acidifying a variety of intracellular compartments in eukaryotic cells	-	-	-	ko:K02155	ko00190,ko01100,ko04142,ko04145,ko04721,ko04966,ko05110,ko05120,ko05152,ko05323,map00190,map01100,map04142,map04145,map04721,map04966,map05110,map05120,map05152,map05323	M00160	-	-	ko00000,ko00001,ko00002	3.A.2.2	-	-	ATP-synt_C
	OEU22279.1_hypothetical-protein-FRACYDRAFT_2590.1_[Fragilariopsiscylindrus-CCMP1102]	2850.Phatr47737	1.02e-92	290	COG0724@1|root,KOG0106@2759|Eukaryota,2XC8I@2836|Bacillariophyta	2836|Bacillariophyta	A	RNA recognition motif. (a.k.a. RRM, RBD, or RNP domain)	-	-	-	-	-	-	-	-	-	-	-	-	RRM_1
	OEU22278.1_hypothetical-protein-FRACYDRAFT_232432-[Fragilariopsiscylindrus-CCMP1102]	2850.Phatr45939	2.53e-88	273	2E0QE@1|root,2S84B@2759|Eukaryota	2759|Eukaryota	S	TLC domain	-	-	-	-	-	-	-	-	-	-	-	-	TRAM_LAG1_CLN8
	OEU22277.1_calmodulin-[Fragilariopsiscylindrus-CCMP1102]	272952.HpaP810660	2.5e-43	148	COG5126@1|root,KOG0027@2759|Eukaryota,3Q8Z9@4776|Peronosporales	4776|Peronosporales	T	EF-hand domain	-	-	-	ko:K02183	ko04014,ko04015,ko04016,ko04020,ko04022,ko04024,ko04070,ko04114,ko04218,ko04261,ko04270,ko04371,ko04626,ko04713,ko04720,ko04722,ko04728,ko04740,ko04744,ko04745,ko04750,ko04910,ko04912,ko04915,ko04916,ko04921,ko04922,ko04924,ko04925,ko04970,ko04971,ko05010,ko05031,ko05034,ko05133,ko05152,ko05167,ko05200,ko05214,ko05418,map04014,map04015,map04016,map04020,map04022,map04024,map04070,map04114,map0421…	-	-	-	ko00000,ko00001,ko01009,ko03036,ko04131,ko04147	-	-	-	EF-hand_1
	OEU22276.1_dihydrofolate-reductase-[Fragilariopsiscylindrus-CCMP1102]	2850.Phatr44690	1.16e-54	188	2CYVK@1|root,2S6R1@2759|Eukaryota,2XCK6@2836|Bacillariophyta	2836|Bacillariophyta	S	RibD C-terminal domain	-	-	-	-	-	-	-	-	-	-	-	-	RibD_C
	OEU22275.1_Osgep-prov-protein-like-protein-[Fragilariopsiscylindrus-CCMP1102]	2850.Phatr26057	1.13e-203	572	COG0533@1|root,KOG2708@2759|Eukaryota,2XBJ3@2836|Bacillariophyta	2836|Bacillariophyta	O	Component of the EKC KEOPS complex that is required for the formation of a threonylcarbamoyl group on adenosine at position 37 (t(6)A37) in tRNAs that read codons beginning with adenine. The complex is probably involved in the transfer of the threonylcarbamoyl moiety of threonylcarbamoyl-AMP (TC-AMP) to the N6 group of A37. Likely plays a direct catalytic role in this reaction, but requires other…	-	-	2.3.1.234	ko:K01409	-	-	R10648	RC00070,RC00416	ko00000,ko01000,ko03016	-	-	-	Peptidase_M22
	OEU22274.1_hypothetical-protein-FRACYDRAFT_267220-[Fragilariopsiscylindrus-CCMP1102]	35128.Thaps268202	2.67e-12	66.2	2CP1Q@1|root,2QZDH@2759|Eukaryota,2XHIF@2836|Bacillariophyta	2836|Bacillariophyta	J	50S ribosomal protein L34	-	-	-	ko:K02914	ko03010,map03010	M00178	-	-	br01610,ko00000,ko00001,ko00002,ko03011	-	-	-	Ribosomal_L34
	OEU22273.1_ARM-repeat-containing-protein-[Fragilariopsiscylindrus-CCMP1102]	2850.Phatr54789	1.62e-315	919	COG5096@1|root,KOG1060@2759|Eukaryota,2XEW7@2836|Bacillariophyta	2836|Bacillariophyta	U	non-SMC mitotic condensation complex subunit 1	-	-	-	ko:K12397	ko04142,map04142	-	-	-	ko00000,ko00001,ko04131	-	-	-	Adaptin_N
	OEU22272.1_V-type-ATPase-16-kDa-proteolipid-subunit-[Fragilariopsiscylindrus-CCMP1102]	2850.Phatr21882	1.13e-96	283	COG0636@1|root,KOG0232@2759|Eukaryota,2XCUP@2836|Bacillariophyta	2836|Bacillariophyta	C	Proton-conducting pore forming subunit of the membrane integral V0 complex of vacuolar ATPase. V-ATPase is responsible for acidifying a variety of intracellular compartments in eukaryotic cells	-	-	-	ko:K02155	ko00190,ko01100,ko04142,ko04145,ko04721,ko04966,ko05110,ko05120,ko05152,ko05323,map00190,map01100,map04142,map04145,map04721,map04966,map05110,map05120,map05152,map05323	M00160	-	-	ko00000,ko00001,ko00002	3.A.2.2	-	-	ATP-synt_C
	OEU22271.1_hypothetical-protein-FRACYDRAFT_267217-[Fragilariopsiscylindrus-CCMP1102]	159749.K0RDW2	3.22e-28	104	2E6DC@1|root,2SD3I@2759|Eukaryota	2759|Eukaryota	J	Mo-molybdopterin cofactor metabolic process	cnxG	GO:0006139,GO:0006163,GO:0006725,GO:0006732,GO:0006753,GO:0006793,GO:0006796,GO:0006807,GO:0008150,GO:0008152,GO:0009058,GO:0009116,GO:0009117,GO:0009119,GO:0009141,GO:0009144,GO:0009150,GO:0009199,GO:0009205,GO:0009259,GO:0009987,GO:0018130,GO:0019538,GO:0019637,GO:0019693,GO:0032324,GO:0034641,GO:0042278,GO:0043170,GO:0043545,GO:0044237,GO:0044238,GO:0044249,GO:0044260,GO:0044267,GO:0044281,GO:…	-	ko:K21232	ko04122,map04122	-	-	-	ko00000,ko00001	-	-	-	ThiS
	OEU22269.1_hypothetical-protein-FRACYDRAFT_267216-[Fragilariopsiscylindrus-CCMP1102]	2850.Phatr38015	1.58e-175	502	COG0484@1|root,KOG0712@2759|Eukaryota,2XF9M@2836|Bacillariophyta	2836|Bacillariophyta	O	DnaJ C terminal domain	-	-	-	ko:K09503	ko04141,map04141	-	-	-	ko00000,ko00001,ko03029,ko03110	-	-	-	DnaJ,DnaJ_C,DnaJ_CXXCXGXG
	OEU22268.1_DnaJ-domain-containing-protein-[Fragilariopsiscylindrus-CCMP1102]	2850.Phatr47749	1.83e-74	239	2D2K2@1|root,2SN5I@2759|Eukaryota,2XFZ6@2836|Bacillariophyta	2836|Bacillariophyta	-	-	-	-	-	-	-	-	-	-	-	-	-	-	DnaJ
	OEU22267.1_hypothetical-protein-FRACYDRAFT_232423-[Fragilariopsiscylindrus-CCMP1102]	2903.EOD13097	6.12e-35	123	COG0445@1|root,KOG2311@2759|Eukaryota	2759|Eukaryota	D	mitochondrial tRNA wobble uridine modification	-	-	-	ko:K03495	-	-	R08701	RC00053,RC00209,RC00870	ko00000,ko03016,ko03036	-	-	-	GIDA,GIDA_assoc
	OEU22266.1_GIDA-domain-containing-protein-[Fragilariopsiscylindrus-CCMP1102]	2850.Phatr19579	1.12e-297	838	COG0445@1|root,KOG2311@2759|Eukaryota,2XBMY@2836|Bacillariophyta	2836|Bacillariophyta	J	FAD dependent oxidoreductase	-	-	-	ko:K03495	-	-	R08701	RC00053,RC00209,RC00870	ko00000,ko03016,ko03036	-	-	-	GIDA,GIDA_assoc
	OEU22265.1_hypothetical-protein-FRACYDRAFT_258994-[Fragilariopsiscylindrus-CCMP1102]	2850.Phatr29014	5.81e-234	650	COG0191@1|root,KOG4153@2759|Eukaryota,2XBG5@2836|Bacillariophyta	2836|Bacillariophyta	G	Fructose-bisphosphate aldolase class-II	-	-	4.1.2.13	ko:K01624	ko00010,ko00030,ko00051,ko00680,ko00710,ko01100,ko01110,ko01120,ko01130,ko01200,ko01230,map00010,map00030,map00051,map00680,map00710,map01100,map01110,map01120,map01130,map01200,map01230	M00001,M00003,M00165,M00167,M00344,M00345	R01068,R01070,R01829,R02568	RC00438,RC00439,RC00603,RC00604	ko00000,ko00001,ko00002,ko01000	-	-	-	F_bP_aldolase
	OEU22264.1_aldehyde-dehydrogenase-[Fragilariopsiscylindrus-CCMP1102]	2850.Phatr54378	4.67e-211	606	COG1012@1|root,KOG2450@2759|Eukaryota,2XFFV@2836|Bacillariophyta	2836|Bacillariophyta	C	Aldehyde dehydrogenase family	-	-	-	-	-	-	-	-	-	-	-	-	Aldedh
	OEU22263.1_RNA-binding-domain-containing-protein,-partial-[Fragilariopsiscylindrus-CCMP1102]	35128.Thaps20223	1.78e-38	129	KOG0118@1|root,KOG0118@2759|Eukaryota,2XGVN@2836|Bacillariophyta	2836|Bacillariophyta	A	Pfam:RRM_6	-	-	-	-	-	-	-	-	-	-	-	-	RRM_1
	OEU22261.1_hypothetical-protein-FRACYDRAFT_179052,-partial-[Fragilariopsiscylindrus-CCMP1102]	2850.Phatr44060	2.08e-10	65.1	2C0FD@1|root,2SQ5N@2759|Eukaryota,2XFDN@2836|Bacillariophyta	2836|Bacillariophyta	-	-	-	-	-	-	-	-	-	-	-	-	-	-	-
	OEU22258.1_hypothetical-protein-FRACYDRAFT_258990-[Fragilariopsiscylindrus-CCMP1102]	2850.Phatr34931	1.11e-46	160	2D0Q2@1|root,2SEYE@2759|Eukaryota	2759|Eukaryota	-	-	-	-	-	-	-	-	-	-	-	-	-	-	-
	OEU22254.1_hypothetical-protein-FRACYDRAFT_166304-[Fragilariopsiscylindrus-CCMP1102]	2850.Phatr48918	4.36e-82	257	COG5066@1|root,KOG0439@2759|Eukaryota,2XBZX@2836|Bacillariophyta	2836|Bacillariophyta	U	MSP (Major sperm protein) domain	-	-	-	-	-	-	-	-	-	-	-	-	Motile_Sperm
	OEU22253.1_hypothetical-protein-FRACYDRAFT_267208-[Fragilariopsiscylindrus-CCMP1102]	2850.Phatr44571	7.91e-106	331	COG5647@1|root,KOG2167@2759|Eukaryota,2XBXB@2836|Bacillariophyta	2836|Bacillariophyta	D	Belongs to the cullin family	-	-	-	ko:K10609	ko03420,ko04120,map03420,map04120	M00385,M00386	-	-	ko00000,ko00001,ko00002,ko03400,ko04121,ko04147	-	-	-	Cullin,Cullin_Nedd8
	OEU22252.1_mitochondrial-carrier-[Fragilariopsiscylindrus-CCMP1102]	2850.Phatr49764	4.76e-135	390	KOG0759@1|root,KOG0753@2759|Eukaryota,2XA4M@2836|Bacillariophyta	2836|Bacillariophyta	C	Mitochondrial carrier protein	-	-	-	-	-	-	-	-	-	-	-	-	Mito_carr
	OEU22251.1_ABC1-domain-containing-protein,-partial-[Fragilariopsiscylindrus-CCMP1102]	35128.Thaps8526	6.87e-136	413	COG0661@1|root,KOG1235@2759|Eukaryota,2XB5S@2836|Bacillariophyta	2836|Bacillariophyta	S	ABC1 family	-	-	-	-	-	-	-	-	-	-	-	-	ABC1
	OEU22250.1_Lumazine-synthase,-partial-[Fragilariopsiscylindrus-CCMP1102]	2850.Phatr7173	3.19e-78	234	COG0054@1|root,KOG3243@2759|Eukaryota,2XCAV@2836|Bacillariophyta	2836|Bacillariophyta	H	Catalyzes the formation of 6,7-dimethyl-8- ribityllumazine by condensation of 5-amino-6-(D- ribitylamino)uracil with 3,4-dihydroxy-2-butanone 4-phosphate. This is the penultimate step in the biosynthesis of riboflavin	-	-	2.5.1.78	ko:K00794	ko00740,ko01100,ko01110,map00740,map01100,map01110	M00125	R04457	RC00960	ko00000,ko00001,ko00002,ko01000	-	-	-	DMRL_synthase
	OEU22249.1_hypothetical-protein-FRACYDRAFT_155129,-partial-[Fragilariopsiscylindrus-CCMP1102]	159749.K0SEG5	3.35e-30	115	COG0545@1|root,KOG0552@2759|Eukaryota,2XD29@2836|Bacillariophyta	2836|Bacillariophyta	O	FKBP-type peptidyl-prolyl cis-trans isomerase	-	-	-	-	-	-	-	-	-	-	-	-	FKBP_C
	OEU22247.1_WD40-repeat-like-protein-[Fragilariopsiscylindrus-CCMP1102]	35128.Thaps31822	7.05e-85	272	KOG0285@1|root,KOG0285@2759|Eukaryota,2XF90@2836|Bacillariophyta	2836|Bacillariophyta	A	WD domain, G-beta repeat	-	-	-	ko:K12862	ko03040,map03040	M00353,M00355	-	-	ko00000,ko00001,ko00002,ko03041,ko03400	-	-	-	WD40
	OEU22246.1_hypothetical-protein-FRACYDRAFT_216012-[Fragilariopsiscylindrus-CCMP1102]	35128.Thaps262620	8.36e-24	95.5	2C0FJ@1|root,2S48R@2759|Eukaryota,2XGGR@2836|Bacillariophyta	2836|Bacillariophyta	S	Ankyrin repeats (many copies)	-	-	-	-	-	-	-	-	-	-	-	-	Ank_2
	OEU22243.1_clathrin-adaptor,-mu-subunit-[Fragilariopsiscylindrus-CCMP1102]	2850.Phatr45284	1.54e-252	702	KOG0937@1|root,KOG0937@2759|Eukaryota,2XAGB@2836|Bacillariophyta	2836|Bacillariophyta	U	Belongs to the adaptor complexes medium subunit family	-	-	-	ko:K12402	ko04142,map04142	-	-	-	ko00000,ko00001,ko04131	-	-	-	Adap_comp_sub
	OEU22239.1_putative-5-3-exonuclease-[Fragilariopsiscylindrus-CCMP1102]	159749.K0S1C0	6.67e-101	318	COG5049@1|root,KOG2045@2759|Eukaryota	2759|Eukaryota	ADL	5'-3' exonuclease activity	XRN1	GO:0000003,GO:0000184,GO:0000287,GO:0000291,GO:0000723,GO:0000932,GO:0000956,GO:0001700,GO:0002009,GO:0002151,GO:0002165,GO:0003674,GO:0003676,GO:0003677,GO:0003682,GO:0003723,GO:0003729,GO:0003824,GO:0004518,GO:0004527,GO:0004532,GO:0004534,GO:0004540,GO:0005488,GO:0005575,GO:0005622,GO:0005623,GO:0005634,GO:0005737,GO:0005829,GO:0005886,GO:0006139,GO:0006259,GO:0006355,GO:0006357,GO:0006364,GO:…	-	ko:K12618	ko03008,ko03018,map03008,map03018	-	-	-	ko00000,ko00001,ko01000,ko03009,ko03016,ko03019,ko03036	-	-	-	XRN_N
	OEU22237.1_hypothetical-protein-FRACYDRAFT_205142-[Fragilariopsiscylindrus-CCMP1102]	2850.Phatr48917	1.25e-57	190	2CZXD@1|root,2SC0X@2759|Eukaryota,2XCWQ@2836|Bacillariophyta	2836|Bacillariophyta	-	-	-	-	-	-	-	-	-	-	-	-	-	-	-
	OEU22236.1_glutathione-S-transferase-[Fragilariopsiscylindrus-CCMP1102]	2850.Phatr26176	8.62e-59	197	COG0625@1|root,KOG1627@1|root,KOG0867@2759|Eukaryota,KOG1627@2759|Eukaryota	2759|Eukaryota	J	translation elongation factor activity	EEF1G	GO:0001047,GO:0001067,GO:0002181,GO:0002182,GO:0003674,GO:0003676,GO:0003677,GO:0003700,GO:0003723,GO:0003746,GO:0003824,GO:0004364,GO:0004812,GO:0004832,GO:0005085,GO:0005488,GO:0005507,GO:0005509,GO:0005515,GO:0005543,GO:0005575,GO:0005618,GO:0005622,GO:0005623,GO:0005634,GO:0005737,GO:0005739,GO:0005773,GO:0005829,GO:0005840,GO:0005853,GO:0005886,GO:0005911,GO:0006082,GO:0006139,GO:0006355,GO:…	6.1.1.7,6.1.1.9	ko:K01872,ko:K01873,ko:K03233,ko:K15439	ko00970,ko05134,map00970,map05134	M00359,M00360	R03038,R03665	RC00055,RC00523	ko00000,ko00001,ko00002,ko01000,ko01007,ko03012,ko03016,ko03019	-	-	-	Anticodon_1,EF1G,GST_C,GST_N,tRNA-synt_1
	OEU22235.1_DUF814-domain-containing-protein-[Fragilariopsiscylindrus-CCMP1102]	2850.Phatr45207	1.1e-95	297	COG1293@1|root,2S3BZ@2759|Eukaryota,2XCHV@2836|Bacillariophyta	2836|Bacillariophyta	K	Fibronectin-binding protein A N-terminus (FbpA)	-	-	-	-	-	-	-	-	-	-	-	-	DUF814,FbpA
	OEU22234.1_UDP-glucuronate-4-epimeras-like-protein-[Fragilariopsiscylindrus-CCMP1102]	2850.Phatr26862	9.6e-190	538	COG1087@1|root,KOG1371@2759|Eukaryota,2XB2G@2836|Bacillariophyta	2836|Bacillariophyta	M	Nad-dependent epimerase dehydratase	-	-	5.1.3.6	ko:K08679	ko00520,ko01100,map00520,map01100	-	R01385	RC00289	ko00000,ko00001,ko01000	-	-	-	GDP_Man_Dehyd
	OEU22233.1_putative-aspartate-aminotransferase-[Fragilariopsiscylindrus-CCMP1102]	2850.Phatr22909	4.7e-232	647	COG0436@1|root,KOG0257@2759|Eukaryota,2XBP7@2836|Bacillariophyta	2836|Bacillariophyta	E	Aminotransferase class I and II	-	-	2.6.1.83	ko:K10206	ko00300,ko01100,ko01110,ko01130,ko01230,map00300,map01100,map01110,map01130,map01230	M00527	R07613	RC00006,RC01847	ko00000,ko00001,ko00002,ko01000,ko01007	-	-	-	Aminotran_1_2
	OEU22231.1_kinase-like-protein,-partial-[Fragilariopsiscylindrus-CCMP1102]	159749.K0SLJ5	6.12e-119	387	COG0515@1|root,KOG1027@2759|Eukaryota,2XBX1@2836|Bacillariophyta	2836|Bacillariophyta	T	Ribonuclease 2-5A	-	-	2.7.11.1	ko:K08852	ko04140,ko04141,ko04210,ko04932,ko05010,map04140,map04141,map04210,map04932,map05010	-	-	-	ko00000,ko00001,ko01000,ko01001	-	-	-	Pkinase,Ribonuc_2-5A
	OEU22230.1_hypothetical-protein-FRACYDRAFT_223334-[Fragilariopsiscylindrus-CCMP1102]	2850.Phatr45279	4.3e-48	165	2A1XA@1|root,2RRBZ@2759|Eukaryota,2XD7M@2836|Bacillariophyta	2836|Bacillariophyta	-	-	-	-	-	-	-	-	-	-	-	-	-	-	-
	OEU22229.1_chaperonin-Cpn60/TCP.1_[Fragilariopsiscylindrus-CCMP1102]	2850.Phatr26980	6.67e-285	792	COG0459@1|root,KOG0360@2759|Eukaryota,2XAWQ@2836|Bacillariophyta	2836|Bacillariophyta	O	assists the folding of proteins upon ATP hydrolysis	-	-	-	ko:K09493	-	-	-	-	ko00000,ko03036,ko03110,ko04147	-	-	-	Cpn60_TCP1
	OEU22228.1_hypothetical-protein-FRACYDRAFT_267195-[Fragilariopsiscylindrus-CCMP1102]	159749.K0TEI3	3.11e-85	272	2E4FE@1|root,2SBC3@2759|Eukaryota,2XBJ7@2836|Bacillariophyta	2836|Bacillariophyta	-	-	-	-	-	-	-	-	-	-	-	-	-	-	-
	OEU22227.1_P-loop-containing-nucleoside-triphosphate-hydrolase-protein,-partial-[Fragilariopsiscylindrus-CCMP1102]	35128.Thaps262102	1.05e-34	135	COG5059@1|root,KOG0247@2759|Eukaryota,2XENJ@2836|Bacillariophyta	2836|Bacillariophyta	Z	Kinesin motor, catalytic domain. ATPase.	-	-	-	-	-	-	-	-	-	-	-	-	Kinesin
	OEU22225.1_OTU-domain-containing-protein-[Fragilariopsiscylindrus-CCMP1102]	2850.Phatr49012	1.18e-51	177	COG5539@1|root,KOG2606@2759|Eukaryota,2XDHQ@2836|Bacillariophyta	2836|Bacillariophyta	OT	OTU-like cysteine protease	-	-	3.4.19.12	ko:K18342	-	-	-	-	ko00000,ko01000,ko04121	-	-	-	OTU
	OEU22224.1_hypothetical-protein-FRACYDRAFT_258969-[Fragilariopsiscylindrus-CCMP1102]	35128.Thaps21058	5.19e-24	114	2D2YI@1|root,2SPI8@2759|Eukaryota,2XG90@2836|Bacillariophyta	2836|Bacillariophyta	-	-	-	-	-	-	-	-	-	-	-	-	-	-	-
	OEU22222.1_hypothetical-protein-FRACYDRAFT_166268-[Fragilariopsiscylindrus-CCMP1102]	2850.Phatr15563	2.97e-98	295	COG5190@1|root,KOG1605@2759|Eukaryota,2XC58@2836|Bacillariophyta	2836|Bacillariophyta	K	catalytic domain of ctd-like phosphatases	-	-	-	ko:K17616	-	-	-	-	ko00000,ko01000,ko01009	-	-	-	NIF
	OEU22221.1_two-component-system-sensory-kinase-[Fragilariopsiscylindrus-CCMP1102]	2850.Phatr16861	2.75e-127	380	COG0642@1|root,KOG0519@2759|Eukaryota	2759|Eukaryota	T	phosphorelay sensor kinase activity	-	GO:0000155,GO:0000160,GO:0000166,GO:0003674,GO:0003824,GO:0004672,GO:0004673,GO:0004888,GO:0005488,GO:0005524,GO:0005575,GO:0005623,GO:0005886,GO:0005887,GO:0006464,GO:0006468,GO:0006793,GO:0006796,GO:0006807,GO:0007154,GO:0007165,GO:0008144,GO:0008150,GO:0008152,GO:0009653,GO:0009784,GO:0009897,GO:0009898,GO:0009986,GO:0009987,GO:0016020,GO:0016021,GO:0016301,GO:0016310,GO:0016740,GO:0016772,GO:…	-	-	-	-	-	-	-	-	-	-	CHASE,HATPase_c,HisKA,PAS,PAS_3,Response_reg
	OEU22220.1_HNOB-domain-containing-protein-[Fragilariopsiscylindrus-CCMP1102]	9733.XP_004266222.1	1.22e-30	133	COG2114@1|root,KOG4171@2759|Eukaryota,38F1A@33154|Opisthokonta,3BERJ@33208|Metazoa,3CU39@33213|Bilateria,481Q2@7711|Chordata,48XXN@7742|Vertebrata,3J4QV@40674|Mammalia,4J9JR@91561|Cetartiodactyla	33208|Metazoa	F	guanylate cyclase	GUCY1B3	GO:0000302,GO:0003008,GO:0003013,GO:0003674,GO:0003824,GO:0004383,GO:0005488,GO:0005515,GO:0005575,GO:0005622,GO:0005623,GO:0005737,GO:0005829,GO:0005886,GO:0006139,GO:0006163,GO:0006164,GO:0006182,GO:0006725,GO:0006753,GO:0006793,GO:0006796,GO:0006807,GO:0006950,GO:0006979,GO:0007154,GO:0007165,GO:0007263,GO:0007267,GO:0008015,GO:0008074,GO:0008150,GO:0008152,GO:0009058,GO:0009117,GO:0009150,GO:…	4.6.1.2	ko:K12318,ko:K12319	ko00230,ko04022,ko04270,ko04540,ko04611,ko04713,ko04730,ko04921,ko04924,ko04970,map00230,map04022,map04270,map04540,map04611,map04713,map04730,map04921,map04924,map04970	M00694	R00434	RC00295	ko00000,ko00001,ko00002,ko01000	-	-	-	Guanylate_cyc,HNOB,HNOBA
	OEU22219.1_ser/thr-kinase-[Fragilariopsiscylindrus-CCMP1102]	2850.Phatr35054	6.69e-122	366	KOG0583@1|root,KOG0583@2759|Eukaryota,2XBVU@2836|Bacillariophyta	2836|Bacillariophyta	T	Protein kinase domain	-	-	-	-	-	-	-	-	-	-	-	-	Pkinase
	OEU22218.1_MFS-general-substrate-transporter-[Fragilariopsiscylindrus-CCMP1102]	2850.Phatr45672	4.32e-97	307	KOG0253@1|root,KOG0253@2759|Eukaryota,2XFET@2836|Bacillariophyta	2836|Bacillariophyta	S	Sugar (and other) transporter	-	-	-	-	-	-	-	-	-	-	-	-	Sugar_tr
	OEU22216.1_putative-ruvB-like.1_protein-[Fragilariopsiscylindrus-CCMP1102]	35128.Thaps24527	9.45e-217	612	COG1224@1|root,KOG1942@2759|Eukaryota,2XAB4@2836|Bacillariophyta	2836|Bacillariophyta	L	TIP49 C-terminus	-	-	-	ko:K04499	ko04310,map04310	-	-	-	ko00000,ko00001,ko03036	-	-	-	TIP49
	OEU22214.1_Nucleotidylyl-transferase-[Fragilariopsiscylindrus-CCMP1102]	55529.EKX46007	3.8e-231	674	COG0162@1|root,KOG2144@2759|Eukaryota	2759|Eukaryota	J	tyrosine-tRNA ligase activity	YARS	GO:0000049,GO:0001664,GO:0002181,GO:0002682,GO:0002685,GO:0002688,GO:0003674,GO:0003676,GO:0003723,GO:0003729,GO:0003824,GO:0004812,GO:0004831,GO:0005102,GO:0005126,GO:0005153,GO:0005488,GO:0005515,GO:0005575,GO:0005576,GO:0005615,GO:0005622,GO:0005623,GO:0005634,GO:0005654,GO:0005737,GO:0005829,GO:0006082,GO:0006139,GO:0006399,GO:0006412,GO:0006418,GO:0006437,GO:0006518,GO:0006520,GO:0006725,GO:…	6.1.1.1	ko:K01866	ko00970,map00970	M00359,M00360	R02918	RC00055,RC00523	ko00000,ko00001,ko00002,ko01000,ko01007,ko03016,ko03029	-	-	iMM904.YGR185C,iND750.YGR185C	tRNA-synt_1b,tRNA_bind
	OEU22212.1_hypothetical-protein-FRACYDRAFT_232366-[Fragilariopsiscylindrus-CCMP1102]	2850.Phatr35090	6.41e-47	167	2EYV6@1|root,2T0A7@2759|Eukaryota,2XHFG@2836|Bacillariophyta	2836|Bacillariophyta	-	-	-	-	-	-	-	-	-	-	-	-	-	-	-
	OEU22210.1_PRP38-domain-containing-protein,-partial-[Fragilariopsiscylindrus-CCMP1102]	35128.Thaps34591	4.41e-71	219	KOG2889@1|root,KOG2889@2759|Eukaryota,2XCRG@2836|Bacillariophyta	2836|Bacillariophyta	S	PRP38 family	-	-	-	ko:K12849	ko03040,map03040	-	-	-	ko00000,ko00001,ko03041	-	-	-	PRP38
	OEU22207.1_MutS_V-domain-containing-protein,-partial-[Fragilariopsiscylindrus-CCMP1102]	159749.K0RDE9	2.62e-140	429	COG0249@1|root,KOG0219@2759|Eukaryota,2XBNW@2836|Bacillariophyta	2836|Bacillariophyta	L	ATPase domain of DNA mismatch repair MUTS family	-	-	-	ko:K08735	ko01524,ko03430,ko05200,ko05210,map01524,map03430,map05200,map05210	M00295	-	-	ko00000,ko00001,ko00002,ko03400	-	-	-	MutS_V
	OEU22205.1_dihydroorotase,-homodimeric-type-[Fragilariopsiscylindrus-CCMP1102]	2850.Phatr19692	5.57e-176	499	COG0418@1|root,KOG2902@2759|Eukaryota,2XDIC@2836|Bacillariophyta	2836|Bacillariophyta	F	dihydroorotase activity	-	-	-	-	-	-	-	-	-	-	-	-	Amidohydro_1
	OEU22203.1_hypothetical-protein-FRACYDRAFT_164028,-partial-[Fragilariopsiscylindrus-CCMP1102]	2850.Phatr34708	4.17e-41	143	2C0FJ@1|root,2TMNC@2759|Eukaryota,2XD9G@2836|Bacillariophyta	2836|Bacillariophyta	S	Ankyrin repeats (3 copies)	-	-	-	-	-	-	-	-	-	-	-	-	Ank_2
	OEU22202.1_histone-fold-containing-protein-[Fragilariopsiscylindrus-CCMP1102]	159749.K0S7I6	9.94e-86	256	COG2036@1|root,KOG1745@2759|Eukaryota,2XDZK@2836|Bacillariophyta	2836|Bacillariophyta	B	Histone H3	-	-	-	-	-	-	-	-	-	-	-	-	Histone
	OEU22201.1_histone-fold-containing-protein-[Fragilariopsiscylindrus-CCMP1102]	159749.K0SEK7	2.06e-61	198	COG2036@1|root,KOG3467@2759|Eukaryota,2XG8Q@2836|Bacillariophyta	2759|Eukaryota	B	Core component of nucleosome. Nucleosomes wrap and compact DNA into chromatin, limiting DNA accessibility to the cellular machineries which require DNA as a template. Histones thereby play a central role in transcription regulation, DNA repair, DNA replication and chromosomal stability. DNA accessibility is regulated via a complex set of post-translational modifications of histones, also called h…	-	GO:0005575,GO:0005622,GO:0005623,GO:0005634,GO:0005694,GO:0043226,GO:0043227,GO:0043228,GO:0043229,GO:0043231,GO:0043232,GO:0044424,GO:0044464	-	ko:K11254	ko05034,ko05203,ko05322,map05034,map05203,map05322	-	-	-	ko00000,ko00001,ko03036	-	-	-	CENP-T_C
	OEU22200.1_ubiquitin-conjugating-enzyme-E2,-J2,-partial-[Fragilariopsiscylindrus-CCMP1102]	164328.Phyra74102	7.18e-57	182	KOG0894@1|root,KOG0894@2759|Eukaryota,3QA3Y@4776|Peronosporales	4776|Peronosporales	O	Belongs to the ubiquitin-conjugating enzyme family	-	-	2.3.2.23	ko:K04554	ko04120,ko04141,ko05012,map04120,map04141,map05012	-	-	-	ko00000,ko00001,ko01000,ko04121	-	-	-	UQ_con
	OEU22198.1_SPRY-domain-containing-protein-[Fragilariopsiscylindrus-CCMP1102]	1561998.Csp11.Scaffold630.g19001.t1	3.63e-21	106	KOG1477@1|root,KOG1477@2759|Eukaryota,38DWC@33154|Opisthokonta,3BBKA@33208|Metazoa,3CRPE@33213|Bilateria,40D82@6231|Nematoda,1KW56@119089|Chromadorea,40Y4G@6236|Rhabditida	33208|Metazoa	S	Domain in SPla and the RYanodine Receptor.	RANBP10	GO:0000003,GO:0000165,GO:0000226,GO:0000902,GO:0000904,GO:0001654,GO:0001932,GO:0001933,GO:0002064,GO:0002065,GO:0002066,GO:0003006,GO:0003674,GO:0005085,GO:0005087,GO:0005088,GO:0005488,GO:0005515,GO:0005575,GO:0005622,GO:0005623,GO:0005634,GO:0005737,GO:0005829,GO:0005856,GO:0005875,GO:0006464,GO:0006468,GO:0006793,GO:0006796,GO:0006807,GO:0006928,GO:0006935,GO:0006996,GO:0007010,GO:0007017,GO:…	-	-	-	-	-	-	-	-	-	-	CLTH,LisH,SPRY
	OEU22197.1_DUF163-domain-containing-protein-[Fragilariopsiscylindrus-CCMP1102]	2850.Phatr45238	2.48e-60	193	COG1576@1|root,2RXV6@2759|Eukaryota	2759|Eukaryota	J	methyltransferase activity	-	-	2.1.1.177	ko:K00783	-	-	-	-	ko00000,ko01000,ko03009	-	-	-	SPOUT_MTase
	OEU22195.1_small-GTP-binding-protein-Rab1A-[Fragilariopsiscylindrus-CCMP1102]	2850.Phatr51810	1.44e-124	357	KOG0084@1|root,KOG0084@2759|Eukaryota	2759|Eukaryota	S	GTPase activity	RAB19	GO:0000139,GO:0001894,GO:0002065,GO:0002067,GO:0002376,GO:0003674,GO:0003824,GO:0003924,GO:0005096,GO:0005488,GO:0005515,GO:0005575,GO:0005622,GO:0005623,GO:0005737,GO:0005768,GO:0005794,GO:0005802,GO:0006810,GO:0006950,GO:0006952,GO:0006955,GO:0006996,GO:0007030,GO:0007154,GO:0007165,GO:0007264,GO:0007265,GO:0008047,GO:0008150,GO:0009888,GO:0009987,GO:0010033,GO:0010256,GO:0012505,GO:0016020,GO:…	-	ko:K07874,ko:K07910,ko:K07930,ko:K17047	ko05134,map05134	-	-	-	ko00000,ko00001,ko04031,ko04131,ko04147	-	-	-	Ras
	OEU22194.1_RWD-domain-containing-protein-[Fragilariopsiscylindrus-CCMP1102]	159749.K0RNJ8	6.74e-74	238	KOG4018@1|root,KOG4018@2759|Eukaryota	2759|Eukaryota	S	positive regulation of androgen receptor activity	RWDD4	GO:0002181,GO:0003674,GO:0005488,GO:0005515,GO:0005575,GO:0005622,GO:0005623,GO:0005737,GO:0005844,GO:0006355,GO:0006357,GO:0006412,GO:0006518,GO:0006807,GO:0006950,GO:0006979,GO:0007154,GO:0007165,GO:0007568,GO:0007569,GO:0008150,GO:0008152,GO:0009058,GO:0009059,GO:0009719,GO:0009725,GO:0009755,GO:0009889,GO:0009966,GO:0009967,GO:0009987,GO:0010033,GO:0010467,GO:0010468,GO:0010469,GO:0010556,GO:…	2.3.1.225	ko:K20032	-	-	-	-	ko00000,ko01000,ko04131	9.B.37.1,9.B.37.3	-	-	DFRP_C,RWD
	OEU22193.1_tRNA-synt_1g-domain-containing-protein-[Fragilariopsiscylindrus-CCMP1102]	159749.K0REW8	0	984	COG0143@1|root,KOG0436@2759|Eukaryota,KOG2241@2759|Eukaryota,2XAJ3@2836|Bacillariophyta	2836|Bacillariophyta	J	Belongs to the class-I aminoacyl-tRNA synthetase family	-	-	6.1.1.10	ko:K01874	ko00450,ko00970,map00450,map00970	M00359,M00360	R03659,R04773	RC00055,RC00523	ko00000,ko00001,ko00002,ko01000,ko01007,ko03016	-	-	-	tRNA-synt_1g
	OEU22192.1_hypothetical-protein-FRACYDRAFT_215987-[Fragilariopsiscylindrus-CCMP1102]	159749.K0SA88	3.77e-86	270	2EIBD@1|root,2SNSQ@2759|Eukaryota,2XFVE@2836|Bacillariophyta	2836|Bacillariophyta	-	-	-	-	-	-	-	-	-	-	-	-	-	-	Methyltransf_11
	OEU22178.1_NAD(P)-binding-protein-[Fragilariopsiscylindrus-CCMP1102]	2850.Phatr33631	3.36e-132	392	2CXNB@1|root,2RYP6@2759|Eukaryota,2XBJK@2836|Bacillariophyta	2836|Bacillariophyta	S	Oxidoreductase family, NAD-binding Rossmann fold	-	-	-	-	-	-	-	-	-	-	-	-	GFO_IDH_MocA
	OEU22177.1_Glycos_transf_2-domain-containing-protein-[Fragilariopsiscylindrus-CCMP1102]	2850.Phatr19705	3.57e-123	356	COG0463@1|root,KOG2978@2759|Eukaryota,2XBGC@2836|Bacillariophyta	2836|Bacillariophyta	M	Glycosyltransferase like family 2	-	-	2.4.1.83	ko:K00721	ko00510,ko01100,map00510,map01100	-	R01009	RC00005	ko00000,ko00001,ko01000,ko01003	-	GT2	-	Glycos_transf_2
	OEU22175.1_hypothetical-protein-FRACYDRAFT_232328-[Fragilariopsiscylindrus-CCMP1102]	35128.Thaps1861	6.56e-57	189	2EJ50@1|root,2SPDS@2759|Eukaryota,2XD8S@2836|Bacillariophyta	2836|Bacillariophyta	-	-	-	-	-	-	-	-	-	-	-	-	-	-	Trigger_N
	OEU22171.1_Band_7-domain-containing-protein-[Fragilariopsiscylindrus-CCMP1102]	2850.Phatr11673	2.88e-149	426	COG0330@1|root,KOG2620@2759|Eukaryota,2XAFI@2836|Bacillariophyta	2836|Bacillariophyta	C	prohibitin homologues	-	-	-	-	-	-	-	-	-	-	-	-	Band_7
	OEU22170.1_S-adenosyl-L-methionine-dependent-methyltransferase,-partial-[Fragilariopsiscylindrus-CCMP1102]	2850.Phatr46770	5.73e-96	296	COG2226@1|root,2QPQG@2759|Eukaryota,2XFQD@2836|Bacillariophyta	2836|Bacillariophyta	H	ubiE/COQ5 methyltransferase family	-	-	-	-	-	-	-	-	-	-	-	-	Methyltransf_11
	OEU22166.1_adaptor-related-protein-complex.1_mu.1_subunit-[Fragilariopsiscylindrus-CCMP1102]	2850.Phatr54375	3.32e-282	776	KOG0937@1|root,KOG0937@2759|Eukaryota,2XBI4@2836|Bacillariophyta	2836|Bacillariophyta	U	Belongs to the adaptor complexes medium subunit family	-	-	-	ko:K12393	ko04142,map04142	-	-	-	ko00000,ko00001,ko04131	-	-	-	Adap_comp_sub,Clat_adaptor_s
	OEU22165.1_Na_H_Exchanger-domain-containing-protein,-partial-[Fragilariopsiscylindrus-CCMP1102]	2850.Phatr11843	2e-299	828	COG0475@1|root,KOG1650@2759|Eukaryota,2XBPR@2836|Bacillariophyta	2836|Bacillariophyta	P	Sodium/hydrogen exchanger family	-	-	-	-	-	-	-	-	-	-	-	-	Na_H_Exchanger,TrkA_N
	OEU22164.1_hypothetical-protein-FRACYDRAFT_178544-[Fragilariopsiscylindrus-CCMP1102]	2850.Phatr45196	1.15e-34	131	KOG4315@1|root,KOG4315@2759|Eukaryota	2759|Eukaryota	S	defense response signaling pathway, resistance gene-dependent	GPKOW	GO:0000375,GO:0000377,GO:0000398,GO:0002218,GO:0002253,GO:0002376,GO:0002682,GO:0002684,GO:0003674,GO:0003676,GO:0003723,GO:0005488,GO:0005515,GO:0005575,GO:0005622,GO:0005623,GO:0005634,GO:0005654,GO:0005681,GO:0006139,GO:0006396,GO:0006397,GO:0006725,GO:0006807,GO:0006950,GO:0006952,GO:0007154,GO:0007165,GO:0008150,GO:0008152,GO:0008380,GO:0009605,GO:0009607,GO:0009617,GO:0009870,GO:0009987,GO:…	2.4.2.30,3.5.1.3	ko:K10798,ko:K13101,ko:K13566	ko00250,ko03410,ko04210,ko04212,ko04214,ko04217,map00250,map03410,map04210,map04212,map04214,map04217	M00296	R00269,R00348	RC00010	ko00000,ko00001,ko00002,ko01000,ko03032,ko03036,ko03041,ko03400	-	-	-	G-patch_2,KOW
	OEU22163.1_hypothetical-protein-FRACYDRAFT_232316-[Fragilariopsiscylindrus-CCMP1102]	2850.Phatr45297	9.25e-64	215	2EMJI@1|root,2SR7D@2759|Eukaryota,2XDAW@2836|Bacillariophyta	2836|Bacillariophyta	-	-	-	-	-	-	-	-	-	-	-	-	-	-	PAP_fibrillin
	OEU22162.1_histone-fold-containing-protein-[Fragilariopsiscylindrus-CCMP1102]	159749.K0SEK7	2.06e-61	198	COG2036@1|root,KOG3467@2759|Eukaryota,2XG8Q@2836|Bacillariophyta	2759|Eukaryota	B	Core component of nucleosome. Nucleosomes wrap and compact DNA into chromatin, limiting DNA accessibility to the cellular machineries which require DNA as a template. Histones thereby play a central role in transcription regulation, DNA repair, DNA replication and chromosomal stability. DNA accessibility is regulated via a complex set of post-translational modifications of histones, also called h…	-	GO:0005575,GO:0005622,GO:0005623,GO:0005634,GO:0005694,GO:0043226,GO:0043227,GO:0043228,GO:0043229,GO:0043231,GO:0043232,GO:0044424,GO:0044464	-	ko:K11254	ko05034,ko05203,ko05322,map05034,map05203,map05322	-	-	-	ko00000,ko00001,ko03036	-	-	-	CENP-T_C
	OEU22161.1_histone-fold-containing-protein-[Fragilariopsiscylindrus-CCMP1102]	159749.K0S7I6	9.94e-86	256	COG2036@1|root,KOG1745@2759|Eukaryota,2XDZK@2836|Bacillariophyta	2836|Bacillariophyta	B	Histone H3	-	-	-	-	-	-	-	-	-	-	-	-	Histone
	OEU22160.1_methylmalonyl-coenzyme-A-mutase-like-protein-[Fragilariopsiscylindrus-CCMP1102]	2850.Phatr51830	0	1063	COG1884@1|root,2QQ7X@2759|Eukaryota,2XBEV@2836|Bacillariophyta	2836|Bacillariophyta	E	Methylmalonyl-CoA mutase	-	-	5.4.99.2	ko:K01847	ko00280,ko00630,ko00640,ko00720,ko01100,ko01120,ko01200,map00280,map00630,map00640,map00720,map01100,map01120,map01200	M00373,M00376,M00741	R00833	RC00395	ko00000,ko00001,ko00002,ko01000	-	-	-	B12-binding,MM_CoA_mutase
	OEU22159.1_histone-fold-containing-protein-[Fragilariopsiscylindrus-CCMP1102]	35128.Thaps34210	2.64e-60	187	KOG1744@1|root,KOG1744@2759|Eukaryota,2XCBM@2836|Bacillariophyta	2836|Bacillariophyta	B	Histone H2B	-	-	-	ko:K11252	ko05034,ko05203,ko05322,map05034,map05203,map05322	-	-	-	ko00000,ko00001,ko03036,ko04147	-	-	-	Histone
	OEU22158.1_histone-fold-containing-protein,-partial-[Fragilariopsiscylindrus-CCMP1102]	159749.K0S0Z0	7.51e-75	224	COG5262@1|root,KOG1756@2759|Eukaryota,2XCAY@2836|Bacillariophyta	2759|Eukaryota	B	Histone H2A	H2AFY	GO:0000122,GO:0000182,GO:0000228,GO:0000775,GO:0000785,GO:0000786,GO:0000790,GO:0000792,GO:0000793,GO:0000803,GO:0000805,GO:0000976,GO:0000977,GO:0000979,GO:0001012,GO:0001046,GO:0001047,GO:0001067,GO:0001739,GO:0001740,GO:0001932,GO:0001933,GO:0003674,GO:0003676,GO:0003677,GO:0003682,GO:0003690,GO:0004857,GO:0004860,GO:0005488,GO:0005515,GO:0005575,GO:0005622,GO:0005623,GO:0005634,GO:0005654,GO:…	-	ko:K11251,ko:K16617	ko04217,ko04974,ko05034,ko05322,map04217,map04974,map05034,map05322	-	-	-	ko00000,ko00001,ko00536,ko03036,ko04147	-	-	-	Histone,Histone_H2A_C,Macro
	OEU22157.1_hypothetical-protein-FRACYDRAFT_177848-[Fragilariopsiscylindrus-CCMP1102]	2850.Phatr49763	5.92e-29	121	2ENJE@1|root,2SRZD@2759|Eukaryota,2XGJZ@2836|Bacillariophyta	2836|Bacillariophyta	S	Helicase associated domain	-	-	-	-	-	-	-	-	-	-	-	-	HA
	OEU22156.1_Glyoxalase/bleomycin-resistance-protein/dioxygenase,-partial-[Fragilariopsiscylindrus-CCMP1102]	159749.K0SD06	3.88e-42	148	2D0KU@1|root,2SEKQ@2759|Eukaryota	2759|Eukaryota	-	-	-	-	-	-	-	-	-	-	-	-	-	-	Acetyltransf_10
	OEU22155.1_RNA-binding-domain-containing-protein,-partial-[Fragilariopsiscylindrus-CCMP1102]	35128.Thaps18198	3.33e-36	128	KOG4208@1|root,KOG4208@2759|Eukaryota,2XD2W@2836|Bacillariophyta	2836|Bacillariophyta	A	RNA recognition motif	-	-	-	ko:K14838	-	-	-	-	ko00000,ko03009	-	-	-	RRM_1
	OEU22154.1_zf-DHHC-domain-containing-protein,-partial-[Fragilariopsiscylindrus-CCMP1102]	159749.K0SW71	1.23e-22	94	COG5273@1|root,KOG1311@2759|Eukaryota,2XFBD@2836|Bacillariophyta	2836|Bacillariophyta	I	DHHC palmitoyltransferase	-	-	-	-	-	-	-	-	-	-	-	-	DHHC
	OEU22151.1_hypothetical-protein-FRACYDRAFT_205073-[Fragilariopsiscylindrus-CCMP1102]	2850.Phatr35065	2.35e-98	305	KOG2908@1|root,KOG2908@2759|Eukaryota,2XC14@2836|Bacillariophyta	2836|Bacillariophyta	O	motif in proteasome subunits, Int-6, Nip-1 and TRIP-15	RPN9	-	-	ko:K03039	ko03050,ko05169,map03050,map05169	M00341	-	-	ko00000,ko00001,ko00002,ko03051	-	-	-	PCI
	OEU22148.1_DUF1697-domain-containing-protein-[Fragilariopsiscylindrus-CCMP1102]	1122226.AUHX01000003_gene334	2.1e-34	128	COG3797@1|root,COG3797@2|Bacteria,4NSKS@976|Bacteroidetes,1I28Y@117743|Flavobacteriia	976|Bacteroidetes	S	protein conserved in bacteria	-	-	-	-	-	-	-	-	-	-	-	-	DUF1697
	OEU22145.1_tRNA-pseudouridine-synthase-D-[Fragilariopsiscylindrus-CCMP1102]	2850.Phatr45251	2.06e-148	451	COG0585@1|root,KOG2339@2759|Eukaryota,2XAIW@2836|Bacillariophyta	2836|Bacillariophyta	S	tRNA pseudouridine synthase D (TruD)	-	-	5.4.99.27	ko:K06176	-	-	-	-	ko00000,ko01000,ko03016	-	-	-	TruD
	OEU22144.1_MOSC-domain-containing-protein-[Fragilariopsiscylindrus-CCMP1102]	35128.Thaps10635	2.19e-76	248	COG3217@1|root,KOG2362@2759|Eukaryota,2XEM1@2836|Bacillariophyta	2836|Bacillariophyta	S	MOSC N-terminal beta barrel domain	-	-	-	-	-	-	-	-	-	-	-	-	MOSC,MOSC_N
	OEU22143.1_hypothetical-protein-FRACYDRAFT_273783-[Fragilariopsiscylindrus-CCMP1102]	2850.Phatr45190	1.74e-50	177	2E4IJ@1|root,2SBET@2759|Eukaryota,2XD4W@2836|Bacillariophyta	2836|Bacillariophyta	S	Acetyltransferase (GNAT) domain	-	-	-	-	-	-	-	-	-	-	-	-	Acetyltransf_1
	OEU22142.1_hypothetical-protein-FRACYDRAFT_232295-[Fragilariopsiscylindrus-CCMP1102]	2850.Phatr45191	4.45e-97	328	28JNI@1|root,2QS1Q@2759|Eukaryota,2XB78@2836|Bacillariophyta	2836|Bacillariophyta	S	Herpesviridae UL52/UL70 DNA primase	-	-	-	-	-	-	-	-	-	-	-	-	Herpes_UL52
	OEU22141.1_Metallo-dependent-phosphatase-[Fragilariopsiscylindrus-CCMP1102]	2850.Phatr11777	6.37e-189	528	COG0639@1|root,KOG0374@2759|Eukaryota,2XB0S@2836|Bacillariophyta	2836|Bacillariophyta	T	Protein phosphatase 2A homologues, catalytic domain.	-	-	3.1.3.16	ko:K06269	ko03015,ko04022,ko04024,ko04113,ko04114,ko04218,ko04261,ko04270,ko04390,ko04510,ko04611,ko04720,ko04728,ko04750,ko04810,ko04910,ko04921,ko04931,ko05031,ko05034,ko05168,ko05205,map03015,map04022,map04024,map04113,map04114,map04218,map04261,map04270,map04390,map04510,map04611,map04720,map04728,map04750,map04810,map04910,map04921,map04931,map05031,map05034,map05168,map05205	-	-	-	ko00000,ko00001,ko01000,ko01009,ko03019,ko03021,ko03041	-	-	-	Metallophos,STPPase_N
	OEU22140.1_Sm-like-ribonucleo-protein,-partial-[Fragilariopsiscylindrus-CCMP1102]	2850.Phatr35063	7.17e-51	167	COG1958@1|root,KOG3168@2759|Eukaryota,2XDA2@2836|Bacillariophyta	2836|Bacillariophyta	A	snRNP Sm proteins	-	-	-	ko:K11086	ko03040,ko05322,map03040,map05322	M00351,M00352,M00354,M00355,M00398	-	-	ko00000,ko00001,ko00002,ko03032,ko03041	-	-	-	LSM
	OEU22136.1_hypothetical-protein-FRACYDRAFT_205063-[Fragilariopsiscylindrus-CCMP1102]	2850.Phatr26970	9.47e-245	693	COG1252@1|root,KOG2495@2759|Eukaryota,2XB5Y@2836|Bacillariophyta	2836|Bacillariophyta	C	Pyridine nucleotide-disulphide oxidoreductase	-	-	1.6.5.9,1.6.99.3	ko:K03885,ko:K17871	ko00190,map00190	-	-	-	ko00000,ko00001,ko01000	-	-	-	Pyr_redox_2
	OEU22135.1_Bromodomain-containing-protein,-partial-[Fragilariopsiscylindrus-CCMP1102]	35128.Thaps887	2.46e-38	134	COG5076@1|root,KOG1474@2759|Eukaryota,2XG3Q@2836|Bacillariophyta	2836|Bacillariophyta	K	Bromodomain extra-terminal - transcription regulation	-	-	-	-	-	-	-	-	-	-	-	-	BET,Bromodomain
	OEU22134.1_hypothetical-protein-FRACYDRAFT_232288-[Fragilariopsiscylindrus-CCMP1102]	2850.Phatr35048	6.32e-27	113	2ER9E@1|root,2SU41@2759|Eukaryota,2XDGY@2836|Bacillariophyta	2836|Bacillariophyta	A	RNA recognition motif	-	-	-	-	-	-	-	-	-	-	-	-	-
	OEU22133.1_WD40-repeat-like-protein-[Fragilariopsiscylindrus-CCMP1102]	2850.Phatr45364	1.02e-117	357	28N03@1|root,2S80F@2759|Eukaryota,2XASY@2836|Bacillariophyta	2836|Bacillariophyta	S	WD domain, G-beta repeat	-	-	-	-	-	-	-	-	-	-	-	-	WD40
	OEU22132.1_hypothetical-protein-FRACYDRAFT_142959,-partial-[Fragilariopsiscylindrus-CCMP1102]	2850.Phatr19835	1.02e-63	200	COG1095@1|root,KOG3297@2759|Eukaryota,2XCU6@2836|Bacillariophyta	2836|Bacillariophyta	K	RNA polymerase III subunit Rpc25	-	-	-	ko:K03022	ko00230,ko00240,ko01100,ko03020,ko04623,ko05169,map00230,map00240,map01100,map03020,map04623,map05169	M00181	R00435,R00441,R00442,R00443	RC02795	br01611,ko00000,ko00001,ko00002,ko03021	-	-	-	RNA_pol_Rbc25,SHS2_Rpb7-N
	OEU22130.1_ferrochelatase,-partial-[Fragilariopsiscylindrus-CCMP1102]	2850.Phatr26952	1.14e-185	526	COG0276@1|root,KOG1321@2759|Eukaryota,2XBIK@2836|Bacillariophyta	2836|Bacillariophyta	H	Catalyzes the ferrous insertion into protoporphyrin IX	-	-	4.99.1.1,4.99.1.9	ko:K01772	ko00860,ko01100,ko01110,map00860,map01100,map01110	M00121	R00310,R11329	RC01012	ko00000,ko00001,ko00002,ko01000	-	-	-	Ferrochelatase
	OEU22129.1_peptidase-C12,-ubiquitin-carboxyl-terminal-hydrolase.1_[Fragilariopsiscylindrus-CCMP1102]	2850.Phatr41928	1.23e-103	306	KOG1415@1|root,KOG1415@2759|Eukaryota,2XCBB@2836|Bacillariophyta	2836|Bacillariophyta	O	Ubiquitin carboxyl-terminal hydrolase, family 1	-	-	3.4.19.12	ko:K05609	-	-	-	-	ko00000,ko01000,ko01002,ko04121	-	-	-	Peptidase_C12
	OEU22128.1_PLP-dependent-transferase,-partial-[Fragilariopsiscylindrus-CCMP1102]	159749.K0RQY6	3.72e-157	467	COG0076@1|root,KOG0629@2759|Eukaryota,2XEHX@2836|Bacillariophyta	2836|Bacillariophyta	E	Pyridoxal-dependent decarboxylase conserved domain	-	-	-	-	-	-	-	-	-	-	-	-	Pyridoxal_deC
	OEU22127.1_18S-rRNA-biogenesis-protein-[Fragilariopsiscylindrus-CCMP1102]	2850.Phatr22658	5.42e-166	478	COG0430@1|root,KOG3980@2759|Eukaryota,2XCVS@2836|Bacillariophyta	2836|Bacillariophyta	A	RNA 3'-terminal phosphate cyclase	-	-	-	ko:K11108	ko03008,map03008	-	-	-	ko00000,ko00001,ko03009	-	-	-	RTC,RTC_insert
	OEU22125.1_hypothetical-protein-FRACYDRAFT_142586,-partial-[Fragilariopsiscylindrus-CCMP1102]	159749.K0S447	1.48e-72	225	KOG4711@1|root,KOG4711@2759|Eukaryota,2XGBR@2836|Bacillariophyta	2836|Bacillariophyta	S	TLD	-	-	-	-	-	-	-	-	-	-	-	-	TLD
	OEU22124.1_ferredoxin-reductase-like-protein,-partial-[Fragilariopsiscylindrus-CCMP1102]	2850.Phatr15683	2.13e-109	322	COG0543@1|root,2QQ7C@2759|Eukaryota,2XC5S@2836|Bacillariophyta	2836|Bacillariophyta	CH	Oxidoreductase NAD-binding domain	-	-	-	-	-	-	-	-	-	-	-	-	NAD_binding_1
	OEU22123.1_Asp_Arg_Hydrox-domain-containing-protein-[Fragilariopsiscylindrus-CCMP1102]	44056.XP_009032130.1	1.4e-26	112	COG3555@1|root,KOG3696@2759|Eukaryota	2759|Eukaryota	O	peptide-aspartate beta-dioxygenase activity	ASPH	GO:0003008,GO:0003012,GO:0003674,GO:0003824,GO:0004597,GO:0005198,GO:0005488,GO:0005509,GO:0005513,GO:0005515,GO:0005575,GO:0005622,GO:0005623,GO:0005737,GO:0005783,GO:0005788,GO:0005789,GO:0005886,GO:0005938,GO:0006091,GO:0006355,GO:0006464,GO:0006508,GO:0006807,GO:0006810,GO:0006811,GO:0006812,GO:0006816,GO:0006873,GO:0006874,GO:0006875,GO:0006936,GO:0006937,GO:0006942,GO:0007154,GO:0007165,GO:…	1.14.11.16	ko:K00476	-	-	-	-	ko00000,ko01000	-	-	-	Asp-B-Hydro_N,Asp_Arg_Hydrox,TPR_16,TPR_6,TPR_8
	OEU22119.1_hypothetical-protein-FRACYDRAFT_232273-[Fragilariopsiscylindrus-CCMP1102]	202698.XP_007380190.1	1.61e-08	61.2	KOG2979@1|root,KOG2979@2759|Eukaryota,3A4AJ@33154|Opisthokonta,3P4JX@4751|Fungi,3V22B@5204|Basidiomycota,224KS@155619|Agaricomycetes,3H0XC@355688|Agaricomycetes incertae sedis	4751|Fungi	S	Zinc-finger of the MIZ type in Nse subunit	-	GO:0000724,GO:0000725,GO:0000793,GO:0003674,GO:0003824,GO:0005575,GO:0005622,GO:0005623,GO:0005634,GO:0005694,GO:0006139,GO:0006259,GO:0006281,GO:0006302,GO:0006310,GO:0006464,GO:0006725,GO:0006807,GO:0006950,GO:0006974,GO:0008150,GO:0008152,GO:0009987,GO:0016740,GO:0016925,GO:0018193,GO:0018205,GO:0019538,GO:0019787,GO:0019789,GO:0030915,GO:0032446,GO:0032991,GO:0033554,GO:0034641,GO:0036211,GO:…	-	-	-	-	-	-	-	-	-	-	zf-Nse
	OEU22117.1_hypothetical-protein-FRACYDRAFT_267163-[Fragilariopsiscylindrus-CCMP1102]	2850.Phatr36063	1.47e-70	240	2EI7G@1|root,2SNPQ@2759|Eukaryota,2XC9J@2836|Bacillariophyta	2836|Bacillariophyta	-	-	-	-	-	-	-	-	-	-	-	-	-	-	-
	OEU22115.1_glucose-6-phosphate-dehydrogenase-[Fragilariopsiscylindrus-CCMP1102]	159749.K0RE14	3.51e-163	484	COG0364@1|root,KOG0563@2759|Eukaryota,2XBD7@2836|Bacillariophyta	2836|Bacillariophyta	G	Catalyzes the rate-limiting step of the oxidative pentose-phosphate pathway, which represents a route for the dissimilation of carbohydrates besides glycolysis	-	-	1.1.1.363,1.1.1.49	ko:K00036	ko00030,ko00480,ko01100,ko01110,ko01120,ko01130,ko01200,ko05230,map00030,map00480,map01100,map01110,map01120,map01130,map01200,map05230	M00004,M00006,M00008	R00835,R02736,R10907	RC00001,RC00066	ko00000,ko00001,ko00002,ko01000,ko04147	-	-	-	G6PD_C,G6PD_N
	OEU22114.1_NADH-dehydrogenase-flavo-protein-2-[Fragilariopsiscylindrus-CCMP1102]	159749.K0R6F7	8.35e-130	375	COG1905@1|root,KOG3196@2759|Eukaryota,2XBD3@2836|Bacillariophyta	2836|Bacillariophyta	C	Thioredoxin-like [2Fe-2S] ferredoxin	-	-	1.6.5.3,1.6.99.3	ko:K03943	ko00190,ko01100,ko04714,ko04723,ko04932,ko05010,ko05012,ko05016,map00190,map01100,map04714,map04723,map04932,map05010,map05012,map05016	M00143	R11945	RC00061	ko00000,ko00001,ko00002,ko01000	3.D.1.6	-	-	2Fe-2S_thioredx
	OEU22113.1_nucleotide-sugar-transporter,-partial-[Fragilariopsiscylindrus-CCMP1102]	2850.Phatr22921	1.77e-131	385	COG0697@1|root,KOG2234@2759|Eukaryota,2XAP1@2836|Bacillariophyta	2836|Bacillariophyta	G	Nucleotide-sugar transporter	-	-	-	ko:K15272	-	-	-	-	ko00000,ko02000	2.A.7.12	-	-	Nuc_sug_transp
	OEU22112.1_kinase-like-protein-[Fragilariopsiscylindrus-CCMP1102]	5932.XP_004031356.1	1.09e-14	84.7	KOG0586@1|root,KOG0586@2759|Eukaryota	2759|Eukaryota	T	protein serine/threonine kinase activity	-	-	-	ko:K13108	-	-	-	-	ko00000,ko03041	-	-	-	PAS,Pkinase
	OEU22110.1_putative-methyltransferase-[Fragilariopsiscylindrus-CCMP1102]	2850.Phatr39627	8.73e-184	523	2CMHQ@1|root,2QQD6@2759|Eukaryota,2XA4K@2836|Bacillariophyta	2836|Bacillariophyta	S	Protein-L-isoaspartate(D-aspartate) O-methyltransferase (PCMT)	-	-	2.1.1.137	ko:K07755	-	-	-	-	ko00000,ko01000	-	-	-	Methyltransf_31
	OEU22107.1_hypothetical-protein-FRACYDRAFT_177837,-partial-[Fragilariopsiscylindrus-CCMP1102]	2850.Phatr49020	2.51e-28	114	2D2TT@1|root,2SNZV@2759|Eukaryota,2XCMH@2836|Bacillariophyta	2836|Bacillariophyta	-	-	-	-	-	-	-	-	-	-	-	-	-	-	-
	OEU22106.1_hypothetical-protein-FRACYDRAFT_267157-[Fragilariopsiscylindrus-CCMP1102]	2850.Phatr15632	2.82e-25	99	COG2058@1|root,KOG3449@2759|Eukaryota,2XCZ9@2836|Bacillariophyta	2836|Bacillariophyta	J	Belongs to the eukaryotic ribosomal protein P1 P2 family	-	-	-	ko:K02943	ko03010,map03010	M00177	-	-	br01610,ko00000,ko00001,ko00002,ko03011	-	-	-	Ribosomal_60s
	OEU22105.1_hypothetical-protein-FRACYDRAFT_178727-[Fragilariopsiscylindrus-CCMP1102]	2850.Phatr45377	5.01e-159	476	COG5371@1|root,KOG1386@2759|Eukaryota,2XD4V@2836|Bacillariophyta	2836|Bacillariophyta	G	GDA1/CD39 (nucleoside phosphatase) family	-	-	-	-	-	-	-	-	-	-	-	-	GDA1_CD39
	OEU22102.1_hypothetical-protein-FRACYDRAFT_179260-[Fragilariopsiscylindrus-CCMP1102]	2850.Phatr45376	3.73e-150	442	2AP1J@1|root,2RZFS@2759|Eukaryota,2XAIR@2836|Bacillariophyta	2836|Bacillariophyta	S	Pfam:Y_phosphatase3C	-	-	-	-	-	-	-	-	-	-	-	-	Y_phosphatase3
	OEU22101.1_translation-initiation-factor-eIF-3b-[Fragilariopsiscylindrus-CCMP1102]	2850.Phatr26975	0	1033	COG5354@1|root,KOG2314@2759|Eukaryota,2XAXB@2836|Bacillariophyta	2836|Bacillariophyta	J	Component of the eukaryotic translation initiation factor 3 (eIF-3) complex, which is involved in protein synthesis and, together with other initiation factors, stimulates binding of mRNA and methionyl-tRNAi to the 40S ribosome	-	-	-	ko:K03253	ko03013,map03013	-	-	-	ko00000,ko00001,ko03012,ko03019	-	-	-	RRM_1,eIF2A
	OEU22097.1_hypothetical-protein-FRACYDRAFT_258922-[Fragilariopsiscylindrus-CCMP1102]	2850.Phatr45349	3.31e-36	133	2CBJ0@1|root,2SVI0@2759|Eukaryota,2XHB3@2836|Bacillariophyta	2836|Bacillariophyta	-	-	-	-	-	-	-	-	-	-	-	-	-	-	-
	OEU22095.1_N-terminal-nucleophile-aminohydrolase,-partial-[Fragilariopsiscylindrus-CCMP1102]	35128.Thaps34197	3.88e-33	119	COG0638@1|root,KOG0177@2759|Eukaryota,2XDPZ@2836|Bacillariophyta	2836|Bacillariophyta	O	Proteasome subunit	-	-	-	-	-	-	-	-	-	-	-	-	Proteasome
	OEU22092.1_ankyrin-[Fragilariopsiscylindrus-CCMP1102]	227086.JGI_V11_56044	8.9e-28	115	COG0546@1|root,2QR7R@2759|Eukaryota	2759|Eukaryota	S	HAD-hyrolase-like	-	GO:0003674,GO:0003824,GO:0005575,GO:0005622,GO:0005623,GO:0005634,GO:0005737,GO:0006793,GO:0006796,GO:0008150,GO:0008152,GO:0009507,GO:0009536,GO:0009987,GO:0016311,GO:0016787,GO:0016788,GO:0016791,GO:0042578,GO:0043226,GO:0043227,GO:0043229,GO:0043231,GO:0044237,GO:0044424,GO:0044444,GO:0044464	-	-	-	-	-	-	-	-	-	-	HAD_2,Hydrolase,Hydrolase_like
	OEU22091.1_HAD-like-protein,-partial-[Fragilariopsiscylindrus-CCMP1102]	2850.Phatr5811	1.35e-34	128	COG0546@1|root,2QR7R@2759|Eukaryota,2XDSJ@2836|Bacillariophyta	2836|Bacillariophyta	S	HAD-hyrolase-like	-	-	-	-	-	-	-	-	-	-	-	-	HAD_2
	OEU22088.1_FYVE/PHD-zinc-finger-protein,-partial-[Fragilariopsiscylindrus-CCMP1102]	2850.Phatr11720	4.41e-31	109	COG5253@1|root,KOG0230@2759|Eukaryota	2759|Eukaryota	T	1-phosphatidylinositol-3-phosphate 5-kinase activity	-	GO:0000003,GO:0000325,GO:0003006,GO:0003674,GO:0003824,GO:0005215,GO:0005575,GO:0005622,GO:0005623,GO:0005737,GO:0005773,GO:0005774,GO:0005911,GO:0006725,GO:0006810,GO:0006811,GO:0006812,GO:0006873,GO:0006885,GO:0006996,GO:0007033,GO:0007035,GO:0007275,GO:0008150,GO:0008152,GO:0008324,GO:0008553,GO:0009058,GO:0009506,GO:0009507,GO:0009536,GO:0009698,GO:0009699,GO:0009705,GO:0009791,GO:0009987,GO:…	2.7.1.150,2.7.1.68	ko:K00889,ko:K00921	ko00562,ko01100,ko04011,ko04070,ko04072,ko04139,ko04144,ko04145,ko04666,ko04810,ko05231,map00562,map01100,map04011,map04070,map04072,map04139,map04144,map04145,map04666,map04810,map05231	M00130	R03469,R05802,R10951	RC00002,RC00078	ko00000,ko00001,ko00002,ko01000,ko04131	-	-	-	Cpn60_TCP1,FYVE,PIP5K
	OEU22087.1_SAICAR-synthase-like-protein-[Fragilariopsiscylindrus-CCMP1102]	35128.Thaps270069	1.79e-180	508	COG5253@1|root,KOG0230@2759|Eukaryota,2XFGR@2836|Bacillariophyta	2836|Bacillariophyta	T	Phosphatidylinositol-4-phosphate 5-Kinase	-	-	2.7.1.150	ko:K00921	ko00562,ko04070,ko04145,ko04810,map00562,map04070,map04145,map04810	-	R05802,R10951	RC00002,RC00078	ko00000,ko00001,ko01000,ko04131	-	-	-	PIP5K
	OEU22086.1_hypothetical-protein-FRACYDRAFT_267155,-partial-[Fragilariopsiscylindrus-CCMP1102]	2850.Phatr39660	9.86e-50	173	2EYDG@1|root,2SZX3@2759|Eukaryota,2XDTK@2836|Bacillariophyta	2836|Bacillariophyta	-	-	-	-	-	-	-	-	-	-	-	-	-	-	-
	OEU22085.1_putative-nickel-containing-superoxide-dismutase-[Fragilariopsiscylindrus-CCMP1102]	2850.Phatr49037	2.79e-114	331	COG5272@1|root,KOG0001@2759|Eukaryota,2XFIY@2836|Bacillariophyta	2836|Bacillariophyta	O	Nickel-containing superoxide dismutase	-	-	-	-	-	-	-	-	-	-	-	-	Sod_Ni,ubiquitin
[truncated: 7,036 more rows]

## Sheet: Table S4
Table S4	Database search output showing protein name and relative abundance of each protein for all treatments
[truncated: 8,253 more rows]

[truncated: 1 more sheets: Table S5]
